# Supplementary material for: Global trends and hotspots in research of paronychia: A bibliometric analysis
Source: Medicine (Baltimore). 2024 Sep 27;103(39):e39838. doi: 10.1097/MD.0000000000039838 (PMC11441925; doi:10.1097/MD.0000000000039838)
Supplement: Supplementary file 1 [file medi-103-e39838-s001.txt]

FN Clarivate Analytics Web of Science
VR 1.0
PT J
AU Gorva, AD
   Mohil, R
   Srinivasan, MS
AF Gorva, AD
   Mohil, R
   Srinivasan, MS
TI Aggressive digital papillary adenocarcinoma presenting as a paronychia
   of the finger
SO JOURNAL OF HAND SURGERY-BRITISH AND EUROPEAN VOLUME
LA English
DT Article
DE paronychia; aggressive digital papillary adenocarcinoma
ID ADENOMA
AB Aggressive digital papillary adenocarcinoma is a rare skin adnexal tumour, which has a predilection for the digits. We report a case of this tumour presenting as a simple nail bed infection.
C1 Blackburn Royal Infirm, Dept Trauma & Orthopaed, Blackburn BB2 3LR, Lancs, England.
RP Srinivasan, MS (通讯作者)，Blackburn Royal Infirm, Dept Trauma & Orthopaed, Infirm Rd, Blackburn BB2 3LR, Lancs, England.
EM dranandortho@yahoo.com
CR Duke WH, 2000, AM J SURG PATHOL, V24, P775, DOI 10.1097/00000478-200006000-00002
   GALADARI E, 1987, J CUTAN PATHOL, V14, P15, DOI 10.1111/j.1600-0560.1987.tb00122.x
   HELWIG EB, 1984, J CUTAN PATHOL, V11, P415
   KAO GF, 1987, J CUTAN PATHOL, V14, P129, DOI 10.1111/j.1600-0560.1987.tb00488.x
NR 4
TC 20
Z9 20
U1 0
U2 0
PU CHURCHILL LIVINGSTONE
PI EDINBURGH
PA JOURNAL PRODUCTION DEPT, ROBERT STEVENSON HOUSE, 1-3 BAXTERS PLACE,
   LEITH WALK, EDINBURGH EH1 3AF, MIDLOTHIAN, SCOTLAND
SN 0266-7681
J9 J HAND SURG-BRIT EUR
JI J. Hand Surg.-Br. Eur. Vol.
PD OCT
PY 2005
VL 30B
IS 5
BP 534
EP 534
DI 10.1016/j.jhsb.2005.01.011
PG 1
WC Orthopedics; Surgery
WE Science Citation Index Expanded (SCI-EXPANDED)
SC Orthopedics; Surgery
GA 963ZE
UT WOS:000231844500025
PM 16055244
DA 2024-01-03
ER

PT J
AU Goto, H
   Yoshikawa, S
   Mori, K
   Otsuka, M
   Omodaka, T
   Yoshimi, K
   Yoshida, Y
   Yamamoto, O
   Kiyohara, Y
AF Goto, Hiroyuki
   Yoshikawa, Shusuke
   Mori, Keita
   Otsuka, Masaki
   Omodaka, Toshikazu
   Yoshimi, Kosuke
   Yoshida, Yuichi
   Yamamoto, Osamu
   Kiyohara, Yoshio
TI Effective treatments for paronychia caused by oncology pharmacotherapy
SO JOURNAL OF DERMATOLOGY
LA English
DT Article
DE combination therapy; cutaneous adverse event; oncology pharmacotherapy;
   paronychia; quality of life
ID GROWTH-FACTOR RECEPTOR; CELL LUNG-CANCER; CHEMICAL MATRICECTOMY;
   INGROWING TOENAIL; TREATED PATIENTS; FOLLOW-UP; MANAGEMENT; INHIBITORS;
   GEFITINIB; ERLOTINIB
AB Cutaneous adverse events are relatively common in patients being treated with molecular-targeted drugs. Paronychia is one of the cutaneous adverse events that influences the patient's quality of life because of pain, and it often affects anticancer treatments in severe cases. However, there are few effective treatments, especially for severe paronychia. Here, we present our experiences of treatment for paronychia due to oncology pharmacotherapy. Although we treated paronychia with various methods, only corticosteroid ointment and phenol chemical matricectomy significantly improved the paronychia. Dermatologists must perform appropriate and effective treatments for paronychia in order to enable patients to continue anticancer drug treatment without impairing their quality of life.
C1 [Goto, Hiroyuki; Yoshikawa, Shusuke; Otsuka, Masaki; Omodaka, Toshikazu; Yoshimi, Kosuke; Kiyohara, Yoshio] Shizuoka Canc Ctr, Dept Dermatol, Shizuoka, Japan.
   [Goto, Hiroyuki; Yoshida, Yuichi; Yamamoto, Osamu] Tottori Univ, Fac Med, Dept Med Sensory & Motor Organs, Div Dermatol, Tottori, Japan.
   [Mori, Keita] Shizuoka Canc Ctr, Clin Res Ctr, Clin Res Promot Unit, Shizuoka, Japan.
C3 Shizuoka Cancer Center; Tottori University; Shizuoka Cancer Center
RP Goto, H (通讯作者)，Shizuoka Canc Ctr, Dept Dermatol, 1007 Shimonagakubo, Nagaizumi, Shizuoka 4118777, Japan.
EM h.gotou.19850820@gmail.com
RI Goto, Hiroyuki/E-6398-2017
CR Agero ALC, 2006, J AM ACAD DERMATOL, V55, P657, DOI 10.1016/j.jaad.2005.10.010
   Bostanci S, 2001, ACTA DERM-VENEREOL, V81, P181
   Dainichi T, 2003, DERMATOLOGY, V207, P324, DOI 10.1159/000073100
   Di CN, 2010, DERMATOL SURG, V36, P534
   Dika E, 2009, J DERMATOL TREAT, V20, P374, DOI 10.3109/09546630902773502
   Hachisuka J, 2011, CASE REP DERMATOL, V3, P130, DOI 10.1159/000329914
   Hachisuka Junichi, 2011, J Am Acad Dermatol, V64, pe20, DOI 10.1016/j.jaad.2009.12.019
   Hassel JC, 2010, DERMATOL SURG, V36, P1294, DOI 10.1111/j.1524-4725.2010.01625.x
   Ioannides D, 2002, BRIT J DERMATOL, V147, P523, DOI 10.1046/j.1365-2133.2002.04873.x
   Kiyohara Y, 2013, J AM ACAD DERMATOL, V69, P463, DOI 10.1016/j.jaad.2013.02.025
   Kwon SH, 2012, ARCH DERMATOL, V148, P1399, DOI 10.1001/archdermatol.2012.3022
   Mitchell Edith P, 2007, Oncology (Williston Park), V21, P4
   Nakagawa K, 2012, J THORAC ONCOL, V7, P1296, DOI 10.1097/JTO.0b013e3182598abb
   Richert B, 2012, DERMATOL THER, V25, P498, DOI 10.1111/j.1529-8019.2012.01511.x
   Robert C, 2015, LANCET ONCOL, V16, pE181, DOI 10.1016/S1470-2045(14)71133-7
   Segaert S, 2005, ANN ONCOL, V16, P1425, DOI 10.1093/annonc/mdi279
   Vaccari S, 2010, DERMATOL SURG, V36, P1288, DOI 10.1111/j.1524-4725.2010.01624.x
NR 17
TC 8
Z9 8
U1 0
U2 5
PU WILEY-BLACKWELL
PI HOBOKEN
PA 111 RIVER ST, HOBOKEN 07030-5774, NJ USA
SN 0385-2407
EI 1346-8138
J9 J DERMATOL
JI J. Dermatol.
PD JUN
PY 2016
VL 43
IS 6
BP 670
EP 673
DI 10.1111/1346-8138.13205
PG 4
WC Dermatology
WE Science Citation Index Expanded (SCI-EXPANDED)
SC Dermatology
GA DS6VU
UT WOS:000380921900009
PM 26596962
DA 2024-01-03
ER

PT J
AU Amichai, B
   Shiri, J
AF Amichai, B
   Shiri, J
TI Fluconazole 50 mg/day therapy in the management of chronic paronychia
SO JOURNAL OF DERMATOLOGICAL TREATMENT
LA English
DT Article
DE chronic paronychia; fluconazole
ID ONYCHOMYCOSIS
AB BACKGROUND: Chronic fingernail paronychia is a troublesome disease caused mainly by Candida species. Fluconazole is a broad spectrum oral antifungal agent.
   OBJECTIVE: The purpose of this study was to evaluate the effectiveness and safety of 50 mg/day fluconazole in the treatment of chronic paronychia.
   RESULTS: A group of 15 patients suffering from chronic paronychia received 50 mg fluconazole once daily for 3 months, with follow-up at 6 weeks and 6 months after cessation of the therapy. Clinical and mycological cure was achieved in 14 patients (93%). Fluconazole was well tolerated.
   CONCLUSION: These results show that 50 mg/day fluconazole is both effective and safe in the management of chronic paronychia.
C1 Dept Dermatol, Tel Nordoy Clin, Tel Aviv, Israel.
RP Amichai, B (通讯作者)，Dept Dermatol, Tel Nordoy Clin, 1 Dov Hoz St, Tel Aviv, Israel.
CR Arenas R, 1990, Gac Med Mex, V126, P84
   Daniel CR, 1996, CUTIS, V58, P397
   FAERGEMANN J, 1993, CLIN EXP DERMATOL, V18, P102, DOI 10.1111/j.1365-2230.1993.tb00987.x
   HAY RJ, 1988, BRIT J DERMATOL, V118, P47, DOI 10.1111/j.1365-2133.1988.tb01749.x
   MARTIN AG, 1993, DERMATOLOGY GEN MED, P2452
   MonteroGei F, 1996, INT J DERMATOL, V35, P587, DOI 10.1111/j.1365-4362.1996.tb03666.x
   RASHID A, 1997, 19 WORLD C DERM JUN
   Trepanier EF, 1998, ANN PHARMACOTHER, V32, P204, DOI 10.1345/aph.17006
   WONG ESM, 1984, CLIN EXP DERMATOL, V9, P489, DOI 10.1111/j.1365-2230.1984.tb00843.x
   Zervos M, 1993, Int J Antimicrob Agents, V3, P147, DOI 10.1016/0924-8579(93)90009-T
NR 10
TC 4
Z9 4
U1 0
U2 1
PU MARTIN DUNITZ LTD
PI LONDON
PA LIVERY HOUSE, 7-9 PRATT ST, LONDON, ENGLAND NW1 0AE
SN 0954-6634
J9 J DERMATOL TREAT
JI J. Dermatol. Treat.
PD SEP
PY 1999
VL 10
IS 3
BP 199
EP 200
DI 10.3109/09546639909056029
PG 2
WC Dermatology
WE Science Citation Index Expanded (SCI-EXPANDED)
SC Dermatology
GA 240QH
UT WOS:000082836300010
DA 2024-01-03
ER

PT J
AU Palfi, Z
   Ponyai, K
   Varkonyi, V
   Karpati, S
AF Palfi, Zsuzsanna
   Ponyai, Katinka
   Varkonyi, Viktoria
   Karpati, Sarolta
TI Primary syphilis on the finger
SO DERMATOLOGY
LA English
DT Article
DE extragenital; paronychia; syphilis; ulceration
ID PARONYCHIA
C1 [Palfi, Zsuzsanna; Ponyai, Katinka; Varkonyi, Viktoria; Karpati, Sarolta] Semmelweis Univ, Fac Med, Dept Dermatovenereol & Dermatooncol, HU-1085 Budapest, Hungary.
C3 Semmelweis University
RP Palfi, Z (通讯作者)，Semmelweis Univ, Fac Med, Dept Dermatovenereol & Dermatooncol, Maria U 41, HU-1085 Budapest, Hungary.
EM susanne.palfi@kabsi.at
RI Karpati, Sarolta/E-5786-2018
OI Karpati, Sarolta/0000-0002-8472-0712; Pónyai,
   Katinka/0000-0003-1079-0344
CR [Anonymous], 2008, GLOB INC PREV SEL CU
   Arulananthan T, 1977, Ceylon Med J, V22, P61
   Bonci A, 2001, ACTA DERM-VENEREOL, V81, P382, DOI 10.1080/000155501317140223
   High WA, 2003, DERMATOL SURG, V29, P984, DOI 10.1046/j.1524-4725.2003.29266.x
   Iftikhar N, 2003, INT J DERMATOL, V42, P807, DOI 10.1046/j.1365-4362.2003.02015.x
   KINGSBURY DH, 1972, ARCH DERMATOL, V105, P458, DOI 10.1001/archderm.1972.01620060088021
   Lautenschlager S, 2006, DERMATOLOGY, V212, P200, DOI 10.1159/000090663
   STARZYCKI Z, 1983, BRIT J VENER DIS, V59, P169
   Wolff K, 2005, FITZPATRICKS COLOR A
NR 9
TC 5
Z9 5
U1 1
U2 1
PU KARGER
PI BASEL
PA ALLSCHWILERSTRASSE 10, CH-4009 BASEL, SWITZERLAND
SN 1018-8665
J9 DERMATOLOGY
JI Dermatology
PY 2008
VL 217
IS 3
BP 252
EP 253
DI 10.1159/000148254
PG 2
WC Dermatology
WE Science Citation Index Expanded (SCI-EXPANDED)
SC Dermatology
GA 356NO
UT WOS:000259785100018
PM 18663310
DA 2024-01-03
ER

PT J
AU Lomax, A
   Thornton, J
   Singh, D
AF Lomax, Adam
   Thornton, James
   Singh, Dishan
TI Toenail paronychia
SO Foot and Ankle Surgery
LA English
DT Article
DE Paronychia; Ingrowing toenail; Onychocryptosis
ID MANAGEMENT; INFECTIONS; FELONS
AB Paronychia is an inflammation of the tissues alongside the nail. It may be acute or chronic and can be seen in isolation or in association with an ingrowing toenail. Acute paronychial infections develop when a disruption occurs between the seal of the nail fold and the nail plate, providing a portal of entry for invading organisms.
   The treatment of paronychia associated with an ingrowing toenail is aimed at treating the causal toenail. In paronychia not associated with an ingrowing toenail, antibiotics may cure an early infection but surgical drainage of an abscess is often required. In this case, an intra-sulcal approach is preferable to a nail fold incision.
   Chronic paronychia is less common in the feet than in the hands. It is a form of contact dermatitis and is frequently non-infective, however the chronically irritated tissue may become secondarily colonised by fungi. A dermatology consultation should be obtained for suspected chronic paronychia. Patients with chronic paronychia that is unresponsive to standard treatment should be investigated for unusual causes, such as malignancy.
   An algorithm for the treatment of paronychia is presented in this review. Crown Copyright (C) 2015 Published by Elsevier Ltd on behalf of European Foot and Ankle Society. All rights reserved.
C1 [Lomax, Adam; Thornton, James; Singh, Dishan] Royal Natl Orthopaed Hosp, Brockley Hill, Stanmore HA7 4LP, Middx, England.
C3 University of London; University College London; Royal National
   Orthopaedic Hospital NHS Trust
RP Lomax, A (通讯作者)，Royal Natl Orthopaed Hosp, Brockley Hill, Stanmore HA7 4LP, Middx, England.
EM 1adamlomax@gmail.com
CR Anakwenze OA, 2012, J AM ACAD ORTHOP SUR, V20, P684, DOI 10.5435/JAAOS-20-11-684
   Baran R, 2001, J EUR ACAD DERMATOL, V15, P97, DOI 10.1046/j.1468-3083.2001.00179.x
   Baran R, BARON DAWBERSS DIS N
   BARLOW AJE, 1970, BRIT J DERMATOL, V82, P448, DOI 10.1111/j.1365-2133.1970.tb02204.x
   BROOK I, 1993, J HAND SURG-BRIT EUR, V18B, P358, DOI 10.1016/0266-7681(93)90063-L
   CANALES FL, 1989, HAND CLIN, V5, P515
   DANIEL CR, 1985, DERMATOL CLIN, V3, P461, DOI 10.1016/S0733-8635(18)30885-4
   Daniel CR, 1996, CUTIS, V58, P397
   FLIEGELMAN MT, 1970, POSTGRAD MED, V48, P267, DOI 10.1080/00325481.1970.11697570
   HAY RJ, 1988, BRIT J DERMATOL, V118, P47, DOI 10.1111/j.1365-2133.1988.tb01749.x
   Jebson PJL, 1998, HAND CLIN, V14, P547
   KEYSER JJ, 1990, HAND CLIN, V6, P137
   LAXTON C, 1995, J PUBLIC HEALTH MED, V17, P311
   LLOYDDAVIES RW, 1963, BRIT J SURG, V50, P592, DOI 10.1002/bjs.18005022407
   Ogunlusi Johnson D, 2005, Tech Hand Up Extrem Surg, V9, P120, DOI 10.1097/01.bth.0000163575.00615.69
   Park DH, 2012, BMJ-BRIT MED J, V344, DOI 10.1136/bmj.e2089
   Relhan V, 2014, INDIAN J DERMATOL, V59, P15, DOI 10.4103/0019-5154.123482
   Rigopoulos D, 2008, AM FAM PHYSICIAN, V77, P339
   Rockwell PG, 2001, AM FAM PHYSICIAN, V63, P1113
   Rounding C, 2005, COCHRANE DB SYST REV, DOI 10.1002/14651858.CD001541.pub2
   Shafritz AB, 2014, J AM ACAD ORTHOP SUR, V22, P165, DOI 10.5435/JAAOS-22-03-165
   Tosti A, 1999, BRIT J DERMATOL, V140, P1165
   Tosti A, 2002, J AM ACAD DERMATOL, V47, P73, DOI 10.1067/mjd.2002.122191
   Winograd A.M., 1929, J AM MED ASS, V92, P229, DOI [10.1001/jama.1929.92700290001011, DOI 10.1001/JAMA.1929.92700290001011]
   Wolfe SW, GREENS OPERATIVE HAN, V7th
   ZADIK FR, 1950, J BONE JOINT SURG BR, V32, P66, DOI 10.1302/0301-620X.32B1.66
   Zaias N., 1990, NAIL HLTH DIS
NR 27
TC 7
Z9 7
U1 3
U2 19
PU ELSEVIER SCIENCE BV
PI AMSTERDAM
PA PO BOX 211, 1000 AE AMSTERDAM, NETHERLANDS
SN 1268-7731
EI 1460-9584
J9 FOOT ANKLE SURG
JI Foot Ankle Surg.
PD DEC
PY 2016
VL 22
IS 4
BP 219
EP 223
DI 10.1016/j.fas.2015.09.003
PG 5
WC Orthopedics
WE Science Citation Index Expanded (SCI-EXPANDED)
SC Orthopedics
GA EI7YU
UT WOS:000392721800003
PM 27810017
DA 2024-01-03
ER

PT J
AU Li, Y
   Ma, H
   Xue, L
   Chen, HZ
   Pang, R
   Shang, YY
   Luo, J
   Xie, XQ
   Zhang, JM
   Ding, Y
   Chen, MT
   Wang, J
   Wu, QP
AF Li, Ying
   Ma, Han
   Xue, Liang
   Chen, Huizhen
   Pang, Rui
   Shang, Yanyan
   Luo, Juan
   Xie, Xinqiang
   Zhang, Jumei
   Ding, Yu
   Chen, Moutong
   Wang, Juan
   Wu, Qingping
TI Imbalanced Dermic Microbiome Aggravates Inflammation in Toenail
   Paronychia
SO FRONTIERS IN CELLULAR AND INFECTION MICROBIOLOGY
LA English
DT Article
DE dermis; microbiome; paronychia; inflammation; anaerobic microbes
ID SKIN MICROBIOTA; HIDRADENITIS SUPPURATIVA; BACTERIA
AB The commensal microbiome influences skin immunity, but its function in toenail health remains unclear. Paronychia is one of the most common inflammatory toenail diseases, but antibiotic treatment is seldom effective in clinical cases. In this study, we performed 16S rRNA sequencing to investigate the characteristics of microbes associated with paronychia in order to identify the key microorganisms involved in inflammation. Seventy dermic samples were collected from patients with paronychia and the differences in dermic microbiota were analyzed in patients with different inflammation severities. Distinct clustering of dermal microbiota was observed in the dermis with different inflammation severities. A higher relative abundance of anaerobic microorganisms such as Parvimona, Prevotella, and Peptoniphilus was observed in severe paronychia, whereas Lactobacillus disappeared with disease progression. Co-occurring network analysis suggested that the disturbance of the dermic microbiome and attenuation of antagonism by Lactobacillus against anaerobic pathogens may aggravate inflammation in paronychia. Functional analysis showed that dermic microbiome disturbance may worsen microbial metabolism and tissue repair in the skin. In conclusion, we revealed that an increased abundance of anaerobic microorganisms and loss of Lactobacillus in the dermis may promote paronychia progression and microbiological imbalance may aggravate inflammation in patients with paronychia.
C1 [Li, Ying; Xue, Liang; Chen, Huizhen; Pang, Rui; Shang, Yanyan; Luo, Juan; Xie, Xinqiang; Zhang, Jumei; Ding, Yu; Chen, Moutong; Wang, Juan; Wu, Qingping] Guangdong Acad Sci, Guangdong Prov Key Lab Microbial Safety & Hlth, State Key Lab Appl Microbiol Southern China, Guangdong Inst Microbiol, Guangzhou, Peoples R China.
   [Ma, Han] Sun Yat Sen Univ, Affiliated Hosp 1, Dept Dermatol, Zhuhai, Peoples R China.
   [Chen, Huizhen; Shang, Yanyan] South China Univ Technol, Sch Biol & Biol Engn, Guangzhou, Peoples R China.
C3 Guangdong Academy of Sciences; Institute of Microbiology, Guangdong
   Academy of Sciences; Sun Yat Sen University; South China University of
   Technology
RP Wu, QP (通讯作者)，Guangdong Acad Sci, Guangdong Prov Key Lab Microbial Safety & Hlth, State Key Lab Appl Microbiol Southern China, Guangdong Inst Microbiol, Guangzhou, Peoples R China.; Ma, H (通讯作者)，Sun Yat Sen Univ, Affiliated Hosp 1, Dept Dermatol, Zhuhai, Peoples R China.
EM drmahan@sina.com; wuqp203@163.com
RI Ding, yu/GWV-1732-2022; 李, 滢/HPG-6924-2023; Ding, Yu/AAE-8957-2021
OI Li, Ying/0000-0003-4012-6954
FU Guangdong Provincial Key Laboratory [2020B121201009]; Research and
   Development Projects in Key Areas of Guangdong Province, China
   [2018B020205002]; Guangdong Provincial Academy of Sciences
   [2020GDASYL-20200301002]
FX This work was supported by Guangdong Provincial Key Laboratory
   (2020B121201009), Research and Development Projects in Key Areas of
   Guangdong Province, China (2018B020205002) and Guangdong Provincial
   Academy of Sciences to Implement the Innovation Driven Development
   Capacity of Special Funds Project (2020GDASYL-20200301002). The funders
   had no role in the design of the study; in the collection, analyses, or
   interpretation of data; in the writing of the manuscript, or in the
   decision to publish the results.
CR Ainsworth TD, 2015, ISME J, V9, P2261, DOI 10.1038/ismej.2015.39
   Assenov Y, 2008, BIOINFORMATICS, V24, P282, DOI 10.1093/bioinformatics/btm554
   Atabati H, 2020, J CELL PHYSIOL, V235, P8925, DOI 10.1002/jcp.29737
   Atis G, 2019, SKIN APPENDAGE DISOR, V5, P32, DOI 10.1159/000489024
   Belkaid Y, 2016, NAT REV IMMUNOL, V16, P353, DOI 10.1038/nri.2016.48
   Bodera P, 2009, RECENT PATENTS INFLA, V3, P58, DOI 10.2174/187221309787158461
   BROOK I, 1990, ANN EMERG MED, V19, P994, DOI 10.1016/S0196-0644(05)82561-2
   BROOK I, 1993, J HAND SURG-BRIT EUR, V18B, P358, DOI 10.1016/0266-7681(93)90063-L
   Brook I, 2007, ANAEROBE, V13, P171, DOI 10.1016/j.anaerobe.2007.08.004
   Byrd AL, 2018, NAT REV MICROBIOL, V16, P143, DOI 10.1038/nrmicro.2017.157
   Chaudhari DS, 2020, SCI REP-UK, V10, DOI 10.1038/s41598-020-62195-5
   Chen YE, 2018, NATURE, V553, P427, DOI 10.1038/nature25177
   Coconnier MH, 2000, APPL ENVIRON MICROB, V66, P1152, DOI 10.1128/AEM.66.3.1152-1157.2000
   Cogen AL, 2008, BRIT J DERMATOL, V158, P442, DOI 10.1111/j.1365-2133.2008.08437.x
   Dréno B, 2016, J EUR ACAD DERMATOL, V30, P2038, DOI 10.1111/jdv.13965
   Duhard É, 2014, PRESSE MED, V43, P1216, DOI 10.1016/j.lpm.2014.06.009
   El-Komy MHM, 2015, LASER MED SCI, V30, P1623, DOI 10.1007/s10103-013-1506-z
   Fadrosh DW, 2014, MICROBIOME, V2, DOI 10.1186/2049-2618-2-6
   Flowers L, 2020, CELL HOST MICROBE, V28, P190, DOI 10.1016/j.chom.2020.06.017
   Fredricks DN, 2001, J INVEST DERM SYMP P, V6, P167, DOI 10.1046/j.0022-202x.2001.00039.x
   Geizhals Solomon, 2019, Dermatol Online J, V25
   Grice EA, 2009, SCIENCE, V324, P1190, DOI 10.1126/science.1171700
   Guet-Revillet H, 2017, CLIN INFECT DIS, V65, P282, DOI 10.1093/cid/cix285
   Lai YP, 2009, NAT MED, V15, P1377, DOI 10.1038/nm.2062
   Langan EA, 2020, INT J MOL SCI, V21, DOI 10.3390/ijms21041205
   Langille MGI, 2013, NAT BIOTECHNOL, V31, P814, DOI 10.1038/nbt.2676
   LAXTON C, 1995, J PUBLIC HEALTH MED, V17, P311
   Lomax A, 2016, FOOT ANKLE SURG, V22, P219, DOI 10.1016/j.fas.2015.09.003
   Ma H, 2021, AN BRAS DERMATOL, V96, P47, DOI 10.1016/j.abd.2020.04.012
   MARTEN RH, 1959, BRIT J DERMATOL, V71, P422, DOI 10.1111/j.1365-2133.1959.tb13378.x
   Mrázek J, 2019, FOLIA MICROBIOL, V64, P435, DOI 10.1007/s12223-018-00670-3
   Mu QH, 2018, FRONT MICROBIOL, V9, DOI 10.3389/fmicb.2018.00757
   Nakatsuji T, 2017, SCI TRANSL MED, V9, DOI 10.1126/scitranslmed.aah4680
   Park DH, 2012, BMJ-BRIT MED J, V344, DOI 10.1136/bmj.e2089
   Pierrart J, 2016, HAND SURG REHABIL, V35, P40, DOI 10.1016/j.hansur.2015.12.003
   Relhan V, 2014, INDIAN J DERMATOL, V59, P15, DOI 10.4103/0019-5154.123482
   Rich P, 2003, J AM ACAD DERMATOL, V49, P206, DOI 10.1067/S0190-9622(03)00910-1
   Riesbeck K, 2003, J CLIN MICROBIOL, V41, P4901, DOI 10.1128/JCM.41.10.4901-4903.2003
   Ring HC, 2017, JAMA DERMATOL, V153, P897, DOI 10.1001/jamadermatol.2017.0904
   Rockwell PG, 2001, AM FAM PHYSICIAN, V63, P1113
   Segata N, 2011, GENOME BIOL, V12, DOI 10.1186/gb-2011-12-6-r60
   d'Almeida LFV, 2016, J AM ACAD DERMATOL, V75, P398, DOI 10.1016/j.jaad.2016.02.1154
   Walaszek MZ, 2018, J HOSP INFECT, V100, P207, DOI 10.1016/j.jhin.2018.06.023
   WHITEHEAD SM, 1981, BRIT J SURG, V68, P420, DOI 10.1002/bjs.1800680619
   Williams MR, 2020, CELL REP, V30, P2923, DOI 10.1016/j.celrep.2020.02.021
   Zakrzewski M, 2017, BIOINFORMATICS, V33, P782, DOI 10.1093/bioinformatics/btw725
   Zhai WF, 2018, J DERMATOL, V45, P1289, DOI 10.1111/1346-8138.14594
NR 47
TC 0
Z9 0
U1 1
U2 9
PU FRONTIERS MEDIA SA
PI LAUSANNE
PA AVENUE DU TRIBUNAL FEDERAL 34, LAUSANNE, CH-1015, SWITZERLAND
SN 2235-2988
J9 FRONT CELL INFECT MI
JI Front. Cell. Infect. Microbiol.
PD DEC 3
PY 2021
VL 11
AR 781927
DI 10.3389/fcimb.2021.781927
PG 9
WC Immunology; Microbiology
WE Science Citation Index Expanded (SCI-EXPANDED)
SC Immunology; Microbiology
GA XP4YT
UT WOS:000730873300001
PM 34926325
OA Green Published
DA 2024-01-03
ER

PT J
AU Lipner, SR
   Scher, RK
AF Lipner, Shari R.
   Scher, Richard K.
TI Congenital Malalignment of the Great Toenails With Acute Paronychia
SO PEDIATRIC DERMATOLOGY
LA English
DT Article
AB Congenital malalignment of the great toenails (CMGT) has been well documented. In the present case, it was complicated by acute paronychia. It is important for physicians to recognize and treat CMGT to prevent sequelae such as onychocryptosis, onychogryphosis, and recurrent paronychia.
C1 [Lipner, Shari R.; Scher, Richard K.] Weill Cornell Med, Dept Dermatol, 1305 York Ave, New York, NY 10021 USA.
C3 Cornell University; Weill Cornell Medicine
RP Lipner, SR (通讯作者)，Weill Cornell Med, Dept Dermatol, 1305 York Ave, New York, NY 10021 USA.
EM shl9032@med.cornell.edu
RI Lipner, Shari R./AAK-8943-2020
OI Lipner, Shari R./0000-0001-5913-9304
CR BARAN R, 1979, CLIN EXP DERMATOL, V4, P359, DOI 10.1111/j.1365-2230.1979.tb02653.x
   Chaniotakis I, 2007, J AM ACAD DERMATOL, V57, P711, DOI 10.1016/j.jaad.2007.05.033
   COHEN PR, 1991, PEDIATR DERMATOL, V8, P43, DOI 10.1111/j.1525-1470.1991.tb00839.x
   de Berker DA, 2008, J AM ACAD DERMATOL, V58, P978, DOI 10.1016/j.jaad.2008.01.013
   SAMMAN PD, 1978, CLIN EXP DERMATOL, V3, P81, DOI 10.1111/j.1365-2230.1978.tb01464.x
NR 5
TC 8
Z9 9
U1 0
U2 2
PU WILEY
PI HOBOKEN
PA 111 RIVER ST, HOBOKEN 07030-5774, NJ USA
SN 0736-8046
EI 1525-1470
J9 PEDIATR DERMATOL
JI Pediatr. Dermatol.
PD SEP-OCT
PY 2016
VL 33
IS 5
BP E288
EP E289
DI 10.1111/pde.12924
PG 2
WC Dermatology; Pediatrics
WE Science Citation Index Expanded (SCI-EXPANDED)
SC Dermatology; Pediatrics
GA DW4OH
UT WOS:000383622200011
PM 27396767
DA 2024-01-03
ER

PT J
AU KAMALAM, A
   AJITHADASS, K
   SENTAMILSELVI, G
   THAMBIAH, AS
AF KAMALAM, A
   AJITHADASS, K
   SENTAMILSELVI, G
   THAMBIAH, AS
TI PARONYCHIA AND BLACK DISCOLORATION OF A THUMB NAIL CAUSED BY
   CURVULARIA-LUNATA
SO MYCOPATHOLOGIA
LA English
DT Article
DE BLACK NAIL; CLOTRIMAZOLE; CURVULARIA-LUNATA; PARONYCHIA
AB Chronic paronychia associated with black discoloration of the left thumb nail in a 51 year old female caused by Curvularia lunata is reported for the first time.  The keratolytic activity of the fungus in the nail and its complete clearance by topical clotrimazole are reported.
C1 GOVT GEN HOSP,MADRAS 600003,INDIA.
RP KAMALAM, A (通讯作者)，MADRAS MED COLL & GOVT GEN HOSP,DEPT DERMATOL,MYCOL SECT,MADRAS 600003,INDIA.
CR EMMONS CW, 1977, MED MYCOL, P485
   Rippon JW, 1988, MED MYCOLOGY PATHOGE, P80
   STOKES JH, 1934, MODERN CLIN SYPHILOL, P771
   SUBRAMANIAM CV, 1977, HYPHOMYCETES, P783
   Thind T. S., 1976, Proceedings of the National Academy of Sciences, India, B, V46, P515
NR 5
TC 14
Z9 14
U1 0
U2 0
PU KLUWER ACADEMIC PUBL
PI DORDRECHT
PA SPUIBOULEVARD 50, PO BOX 17, 3300 AA DORDRECHT, NETHERLANDS
SN 0301-486X
J9 MYCOPATHOLOGIA
JI Mycopathologia
PD MAY
PY 1992
VL 118
IS 2
BP 83
EP 84
DI 10.1007/BF00442535
PG 2
WC Mycology
WE Science Citation Index Expanded (SCI-EXPANDED)
SC Mycology
GA JF821
UT WOS:A1992JF82100003
PM 1435946
DA 2024-01-03
ER

PT J
AU Rigopoulos, D
   Larios, G
   Gregoriou, S
   Alevizos, A
AF Rigopoulos, Dimitris
   Larios, George
   Gregoriou, Stamatis
   Alevizos, Alevizos
TI Acute and chronic paronychia
SO AMERICAN FAMILY PHYSICIAN
LA English
DT Article
ID PROXIMAL NAIL FOLD; SURGICAL-TREATMENT; HAND INFECTIONS; ONYCHOLYSIS;
   MANAGEMENT; THERAPY; GROWTH
AB Paronychia is an inflammation of the folds of tissue surrounding the nail of a toe or finger. Paronychia may be classified as either acute or chronic. The main factor associated with the development of acute paronychia is direct or indirect trauma to the cuticle or nail fold. This enables pathogens to inoculate the nail, resulting in infection. Treatment options for acute paronychia include warm compresses; topical antibiotics, with or without corticosteroids; oral antibiotics; or surgical incision and drainage for more severe cases. Chronic paronychia is a multifactorial inflammatory reaction of the proximal nail fold to irritants and allergens. The patient should avoid exposure to contact irritants; treatment of underlying inflammation and infection is recommended, using a combination of a broad-spectrum topical antifungal agent and a corticosteroid. Application of emollient lotions may be beneficial. Topical steroid creams are more effective than systemic antifungals in the treatment of chronic paronychia. In recalcitrant chronic paronychia, en bloc excision of the proximal nail fold is an option. Alternatively, an eponychial marsupialization, with or without nail removal, maybe performed.
C1 [Rigopoulos, Dimitris; Larios, George; Gregoriou, Stamatis] Univ Athens, Sch Med, Andreas Sygros Hosp, GR-11527 Athens, Greece.
   [Alevizos, Alevizos] Hlth Ctr Vyronas, Athens, Greece.
C3 Athens Medical School; National & Kapodistrian University of Athens
RP Rigopoulos, D (通讯作者)，Andreas Sygros Hosp, Dept Dermatol, 5 Lonos Dragoumi St, Athens 16121, Greece.
EM drigop@hol.gr
RI rigopoulos, dimitrios/AAG-3052-2020; Gregoriou, Stamatis/H-6587-2019
OI Gregoriou, Stamatis/0000-0002-7585-1032
CR Baran R, 2001, J EUR ACAD DERMATOL, V15, P97, DOI 10.1046/j.1468-3083.2001.00179.x
   Baran R, 1991, NAIL DISORDERS COMMO, P93
   BEDNAR MS, 1991, J HAND SURG-AM, V16A, P314, DOI 10.1016/S0363-5023(10)80118-2
   Boucher KW, 2002, J AM ACAD DERMATOL, V47, P632, DOI 10.1067/mjd.2002.124621
   Bowling JCR, 2005, CLIN EXP DERMATOL, V30, P609, DOI 10.1111/j.1365-2230.2005.01877.x
   BROOK I, 1993, J HAND SURG-BRIT EUR, V18B, P358, DOI 10.1016/0266-7681(93)90063-L
   Cohen PR, 1996, J AM ACAD DERMATOL, V34, P943, DOI 10.1016/S0190-9622(96)90269-8
   Daniel CR, 1996, CUTIS, V58, P397
   Daniel CR, 2004, CUTIS, V73, P81
   DEBERKER D, 2005, ROOKS TXB DERMATOLOG, V62, P1
   Fleckman P., 2005, NAILS DIAGNOSIS THER, P14
   García-Silva J, 2002, DRUG SAFETY, V25, P993, DOI 10.2165/00002018-200225140-00002
   Gorva AD, 2005, J HAND SURG-BRIT EUR, V30B, P534, DOI 10.1016/j.jhsb.2005.01.011
   Grover C, 2006, DERMATOL SURG, V32, P393, DOI 10.1111/j.1524-4725.2006.32079.x
   Habif TP, 2004, CLIN DERMATOLOGY COL, P871
   High WA, 2003, DERMATOL SURG, V29, P984, DOI 10.1046/j.1524-4725.2003.29266.x
   HOCHMAN LG, 1995, INT J DERMATOL, V34, P385, DOI 10.1111/j.1365-4362.1995.tb04436.x
   Jebson PJL, 1998, HAND CLIN, V14, P547
   Journeau P, 2000, ARCH PEDIATRIE, V7, P779, DOI 10.1016/S0929-693X(00)80162-1
   Kall S, 2005, CHIRURG, V76, P615, DOI 10.1007/s00104-005-1043-9
   KEYSER JJ, 1990, HAND CLIN, V6, P137
   Kuschner Stuart H., 1997, Bulletin Hospital for Joint Diseases, V56, P111
   Lee HE, 2004, INT J CLIN PRACT, V58, P1174, DOI 10.1111/j.1742-1241.2004.00111.x
   Ogunlusi Johnson D, 2005, Tech Hand Up Extrem Surg, V9, P120, DOI 10.1097/01.bth.0000163575.00615.69
   Roberge RJ, 1999, AM J EMERG MED, V17, P581, DOI 10.1016/S0735-6757(99)90201-2
   Rockwell PG, 2001, AM FAM PHYSICIAN, V63, P1113
   Shaw J, 2005, EMERG MED J, V22, P813, DOI 10.1136/emj.2005.030163
   Suh KY, 2006, BRIT J DERMATOL, V154, P191, DOI 10.1111/j.1365-2133.2005.07010.x
   Tosti A, 1999, BRIT J DERMATOL, V140, P1165
   Tosti A, 2002, J AM ACAD DERMATOL, V47, P73, DOI 10.1067/mjd.2002.122191
   Tosti A, 2003, DERMATOLOGY, P1072
   Turkmen A, 2004, BRIT J PLAST SURG, V57, P93
   Wollina U, 2001, J EUR ACAD DERMATOL, V15, P82, DOI 10.1046/j.1468-3083.2001.00177-6.x
NR 33
TC 55
Z9 56
U1 1
U2 12
PU AMER ACAD FAMILY PHYSICIANS
PI KANSAS CITY
PA 8880 WARD PARKWAY, KANSAS CITY, MO 64114-2797 USA
SN 0002-838X
EI 1532-0650
J9 AM FAM PHYSICIAN
JI Am. Fam. Physician
PD FEB 1
PY 2008
VL 77
IS 3
BP 339
EP 346
PG 8
WC Primary Health Care; Medicine, General & Internal
WE Science Citation Index Expanded (SCI-EXPANDED)
SC General & Internal Medicine
GA 259VR
UT WOS:000252969500007
PM 18297959
DA 2024-01-03
ER

PT J
AU Allouni, A
   Yousif, A
   Akhtar, S
AF Allouni, A.
   Yousif, A.
   Akhtar, S.
TI Chronic paronychia in a hairdresser
SO OCCUPATIONAL MEDICINE-OXFORD
LA English
DT Article
DE Chronic paronychia; hairdresser; injury; nail bed; occupational
AB Chronic paronychia is a common occupational disease. It is multifactorial and affects a number of different groups of workers. However, the condition is not described as affecting hairdressers although hairdressing is associated with a range of other occupation-related hand conditions. We report an unusual case of chronic paronychia in a female hairdresser which occurred as a consequence of a hair shaft penetrating beneath the nail fold. Personal hygiene with thorough removal of any hairs that have penetrated the epidermis and wearing clean gloves can prevent the condition. We suggest that clinicians should be aware of the types of occupation and mechanisms involved in patients developing chronic paronychia.
C1 [Allouni, A.; Yousif, A.] Univ Hosp North Durham, Plast Surg Dept, Durham DH1 5TW, England.
   [Akhtar, S.] Wrightington Hosp, Wigan WN6 9EP, Lancs, England.
RP Allouni, A (通讯作者)，Univ Hosp North Durham, North Rd, Durham DH1 5TW, England.
EM allouni@hotmail.com
CR [Anonymous], 2012, KANERVAS OCCUPATIONA
   Betti R, 2000, EUR J DERMATOL, V10, P149
   Efthimiadis Christopher, 2008, Cases J, V1, P214, DOI 10.1186/1757-1626-1-214
   Ferrari M, 2005, Med Lav, V96, P102
   Grover C, 2006, DERMATOL SURG, V32, P393, DOI 10.1111/j.1524-4725.2006.32079.x
   Grover C, 2005, DERMATOL SURG, V31, P190, DOI 10.1097/00042728-200502000-00013
   Nagtzaam Ivo F, 2007, Int J Dermatol, V46 Suppl 3, P48, DOI 10.1111/j.1365-4632.2007.03514.x
   Rockwell PG, 2001, AM FAM PHYSICIAN, V63, P1113
   The New Zealand Dermatological Society, 2014, SKIN PROBL HAIRDR BA
NR 9
TC 4
Z9 4
U1 0
U2 6
PU OXFORD UNIV PRESS
PI OXFORD
PA GREAT CLARENDON ST, OXFORD OX2 6DP, ENGLAND
SN 0962-7480
EI 1471-8405
J9 OCCUP MED-OXFORD
JI Occup. Med.-Oxf.
PD SEP
PY 2014
VL 64
IS 6
BP 468
EP 469
DI 10.1093/occmed/kqu075
PG 2
WC Public, Environmental & Occupational Health
WE Science Citation Index Expanded (SCI-EXPANDED)
SC Public, Environmental & Occupational Health
GA AT1SS
UT WOS:000344714900018
PM 24985481
OA Bronze
DA 2024-01-03
ER

PT J
AU El-Komy, MHM
   Samir, N
AF EL-Komy, M. H. M.
   Samir, N.
TI 1064 Nd:YAG laser for the treatment of chronic paronychia: a pilot study
SO LASERS IN MEDICAL SCIENCE
LA English
DT Article
DE Paronychia; Nd:YAG laser
ID ONYCHOLYSIS; ND/YAG
AB Paronychia, which can be acute or chronic, is characterized by erythema, edema, and tenderness at the proximal and occasionally lateral nail folds. Causes of chronic paronychia include excessive moisture, contact irritants, trauma, and candida infection. Chronic paronychia is usually multifactorial and difficult to treat. The aim of the present work was to assess the role of neodymium-doped yttrium aluminium garnet (Nd:YAG) laser as a new modality for the treatment of chronic paronychia. In this interventional pilot study, eight female patients suffering from long-standing paronychia received 2-5 Nd:YAG laser sessions (4 weeks apart). Fluences ranged between 70 to 80 J/cm(2), using a 2.5-mm spot size handpiece, and pulse duration was set at 0.7 ms. Patients were digitally photographed and clinically evaluated before starting the treatment and at each session. Seven of our patients showed various degree of improvement regarding erythema and swelling of their proximal nail folds. Nail plate abnormalities also improved in six patients. These preliminary results document the efficacy and feasibility of Nd:YAG laser as one of the treatments that could ameliorate chronic paronychia.
C1 [EL-Komy, M. H. M.; Samir, N.] Cairo Univ, Fac Med, Dept Dermatol, Cairo, Egypt.
C3 Egyptian Knowledge Bank (EKB); Cairo University
RP Samir, N (通讯作者)，Cairo Univ, Fac Med, Dept Dermatol, 5 Kena St, Cairo, Egypt.
EM mkomy@hotmail.com; nesrinsamir52@yahoo.com
RI EL-Komy, Mohamed/AAB-3556-2019
OI EL-Komy, Mohamed/0000-0002-9653-2938; Samir, Nesrin/0000-0002-0436-2928
CR Akaishi Satoshi, 2012, Eplasty, V12, pe1
   Baran R, 2001, J EUR ACAD DERMATOL, V15, P97, DOI 10.1046/j.1468-3083.2001.00179.x
   Daniel CR, 2006, INT J DERMATOL, V45, P1447, DOI 10.1111/j.1365-4632.2006.03128.x
   Daniel CR, 1996, CUTIS, V58, P397
   Daniel CR, 2004, CUTIS, V73, P81
   García-Silva J, 2002, DRUG SAFETY, V25, P993, DOI 10.2165/00002018-200225140-00002
   HOCHMAN LG, 1995, INT J DERMATOL, V34, P385, DOI 10.1111/j.1365-4362.1995.tb04436.x
   Jebson PJL, 1998, HAND CLIN, V14, P547
   Jung JY, 2009, DERMATOL SURG, V35, P1181, DOI 10.1111/j.1524-4725.2008.34427.x
   Lazarov A, 2007, J EUR ACAD DERMATOL, V21, P169, DOI 10.1111/j.1468-3083.2006.01883.x
   Meire MA, 2012, LASER MED SCI, V27, P695, DOI 10.1007/s10103-011-0940-z
   Meral G, 2003, LASER SURG MED, V32, P197, DOI 10.1002/lsm.10128
   Naouri M, 2013, ANN DERMATOL VENER, V140, P610, DOI 10.1016/j.annder.2013.04.079
   Pirnat S, 2011, LASER MED SCI, V26, P755, DOI 10.1007/s10103-010-0808-7
   Rockwell PG, 2001, AM FAM PHYSICIAN, V63, P1113
   Shu KY, 2006, BRIT J DERMATOL, V154, P191
   Tosti A, 2002, J AM ACAD DERMATOL, V47, P73, DOI 10.1067/mjd.2002.122191
   Turkmen A, 2004, BRIT J PLAST SURG, V57, P93
   Wollina U, 2001, J EUR ACAD DERMATOL, V15, P82, DOI 10.1046/j.1468-3083.2001.00177-6.x
   Xu LSY, 2011, ARCH DERMATOL, V147, P21, DOI 10.1001/archdermatol.2010.245
NR 20
TC 3
Z9 3
U1 1
U2 6
PU SPRINGER LONDON LTD
PI LONDON
PA 236 GRAYS INN RD, 6TH FLOOR, LONDON WC1X 8HL, ENGLAND
SN 0268-8921
EI 1435-604X
J9 LASER MED SCI
JI Lasers Med. Sci.
PD JUL
PY 2015
VL 30
IS 5
BP 1623
EP 1626
DI 10.1007/s10103-013-1506-z
PG 4
WC Engineering, Biomedical; Surgery
WE Science Citation Index Expanded (SCI-EXPANDED)
SC Engineering; Surgery
GA CK9AI
UT WOS:000356531400027
PM 24326744
DA 2024-01-03
ER

PT J
AU Osmani, S
   Schairer, DO
AF Osmani, Sabah
   Schairer, David O.
TI Acute paronychia in a neonate secondary to clindamycin-resistant
   <i>Staphylococcus aureus</i>
SO PEDIATRIC DERMATOLOGY
LA English
DT Article
AB Paronychia is a common inflammatory condition of the nail fold that is often associated with infection. Causes can be fungal, viral, or most commonly, bacterial. Neonatal paronychia is a rare presentation with only one previously reported case in the literature of a patient younger than 1 month of age. This is a case of an 8-day-old neonate with acute bacterial paronychia caused by clindamycin-resistant Staphylococcus aureus.
C1 [Osmani, Sabah] Univ New Mexico, Sch Med, 2425 Camino Salud, Albuquerque, NM 87106 USA.
   [Schairer, David O.] Univ Calif San Diego, Dept Dermatol, Sch Med, La Jollax, CA USA.
   [Schairer, David O.] Rady Childrens Hosp, Div Pediat & Adolescent Dermatol, San Diego, CA USA.
C3 University of New Mexico; University of California System; University of
   California San Diego; Rady Childrens Hospital San Diego
RP Osmani, S (通讯作者)，Univ New Mexico, Sch Med, 2425 Camino Salud, Albuquerque, NM 87106 USA.
EM sabahosmani@hotmail.com
OI Osmani, Sabah/0000-0002-8691-7770
CR Betz D., 2021, STATPEARLS
   Grome Luke, 2017, Hand (N Y), V12, pNP99, DOI 10.1177/1558944717692092
   McCormack MG, 2015, AM J INFECT CONTROL, V43, P35, DOI 10.1016/j.ajic.2014.09.015
   Rigopoulos D, 2008, AM FAM PHYSICIAN, V77, P339
   Ritting AW, 2012, J HAND SURG-AM, V37A, P1068, DOI 10.1016/j.jhsa.2011.11.021
NR 5
TC 0
Z9 0
U1 0
U2 0
PU WILEY
PI HOBOKEN
PA 111 RIVER ST, HOBOKEN 07030-5774, NJ USA
SN 0736-8046
EI 1525-1470
J9 PEDIATR DERMATOL
JI Pediatr. Dermatol.
PD NOV
PY 2022
VL 39
IS 6
BP 985
EP 986
DI 10.1111/pde.15017
EA SEP 2022
PG 2
WC Dermatology; Pediatrics
WE Science Citation Index Expanded (SCI-EXPANDED)
SC Dermatology; Pediatrics
GA 8F5KK
UT WOS:000849105400001
PM 36047838
DA 2024-01-03
ER

PT J
AU Yelkovan, B
   Thai, KE
AF Yelkovan, Burcu
   Thai, Keng-Ee
TI Atypical chronic sterile paronychia leading to tissue and joint space
   destruction in a patient with thromboangiitis obliterans
SO AUSTRALASIAN JOURNAL OF DERMATOLOGY
LA English
DT Article
DE Buerger's disease; chronic paronychia; joint destruction;
   thromboangiitis obliterans
ID BUERGERS-DISEASE
AB We report the case of a patient with severe thromboangiitis obliterans (Buerger's disease) and untreated paronychia which eroded into the digital joint space causing acrolysis of digits and significant soft tissue and joint destruction.
C1 [Yelkovan, Burcu; Thai, Keng-Ee] Prince Wales Hosp, Dept Dermatol, Sydney, NSW 2031, Australia.
   [Thai, Keng-Ee] Royal N Shore Hosp, Dept Dermatol, Sydney, NSW, Australia.
   [Thai, Keng-Ee] Macquarie Univ Hosp, Sydney, NSW, Australia.
   [Thai, Keng-Ee] North Shore Associates Dermatol, Sydney, NSW, Australia.
C3 University of Sydney; Royal North Shore Hospital; Macquarie University
RP Yelkovan, B (通讯作者)，Prince Wales Hosp, Dept Dermatol, Barker St, Sydney, NSW 2031, Australia.
EM burcuyelkovan@gmail.com
CR Berryman R, 2011, BMJ-BRIT MED J, V343, P8193
   Cooper LT, 2004, J AM COLL CARDIOL, V44, P2410, DOI 10.1016/j.jacc.2004.09.029
   Ehrenfeld M, 2000, J RHEUMATOL, V27, P1818
   Grover C, 2006, DERMATOL SURG, V32, P393, DOI 10.1111/j.1524-4725.2006.32079.x
   Mills J, 2003, OVERLAND, P21
   Ohta T, 2004, J VASC SURG, V39, P176, DOI 10.1016/j.jvs.2003.08.006
   Olin JW, 2000, NEW ENGL J MED, V343, P864, DOI 10.1056/NEJM200009213431207
   Piazza G, 2010, CIRCULATION, V121, P1858, DOI 10.1161/CIRCULATIONAHA.110.942383
NR 8
TC 1
Z9 1
U1 0
U2 2
PU WILEY-BLACKWELL
PI HOBOKEN
PA 111 RIVER ST, HOBOKEN 07030-5774, NJ USA
SN 0004-8380
EI 1440-0960
J9 AUSTRALAS J DERMATOL
JI Australas. J. Dermatol.
PD FEB
PY 2014
VL 55
IS 1
BP E9
EP E11
DI 10.1111/j.1440-0960.2012.00967.x
PG 3
WC Dermatology
WE Science Citation Index Expanded (SCI-EXPANDED)
SC Dermatology
GA AA2CJ
UT WOS:000330902400004
PM 23127186
DA 2024-01-03
ER

PT J
AU Lee, HE
   Wong, WR
   Lee, MC
   Hong, HS
AF Lee, HE
   Wong, WR
   Lee, MC
   Hong, HS
TI Acute paronychia heralding the exacerbation of pemphigus vulgaris
SO INTERNATIONAL JOURNAL OF CLINICAL PRACTICE
LA English
DT Article
DE paronychia; pemphigus vulgaris; immunosuppressant
ID NAIL INVOLVEMENT
AB Acute paronychia, the suppurative inflammation involving the paronychium of the nails, is usually caused by bacterial or fungal infection and has been rarely reported as a presentation of pemphigus vulgaris (PV). We report a woman with PV who presented with suppurative paronychia of multiple fingernails and toenails, which preceded the exacerbation of other mucocutaneous lesions. A biopsy specimen of the paronychium revealed suprabasal vesicles due to acantholysis. Systemic corticosteroids and adjuvant immunosuppressants were effective in treating mucocutaneous lesions as well as nail disease. We conclude that in patients with PV, acute paronychia could be a manifestation of the disease per se, rather than an infectious process. Only the precise diagnosis with adequate immunosuppressive treatment can lead to good control of disease activity.
C1 Chang Gung Mem Hosp, Dept Dermatol, Taipei 105, Taiwan.
C3 Chang Gung Memorial Hospital
RP Wong, WR (通讯作者)，Chang Gung Mem Hosp, Dept Dermatol, 199 Tung Hwa N Rd, Taipei 105, Taiwan.
EM sharonrose@adm.cgmh.com.tw
CR AKIYAMA C, 1993, J AM ACAD DERMATOL, V29, P494, DOI 10.1016/S0190-9622(08)82007-5
   BARAN R, 1994, DIS NAILS THEIR MANA, P135
   BARAN R, 1999, DERMATOLOGY GEN MED, P752
   DEBERKER D, 1993, BRIT J DERMATOL, V129, P461, DOI 10.1111/j.1365-2133.1993.tb03178.x
   DHAWAN SS, 1990, ARCH DERMATOL, V126, P1374, DOI 10.1001/archderm.126.10.1374
   Diaz RR, 1996, INT J DERMATOL, V35, P581, DOI 10.1111/j.1365-4362.1996.tb03663.x
   Engineer L, 2000, J AM ACAD DERMATOL, V43, P529, DOI 10.1067/mjd.2000.106236
   JORDON RE, 1999, DERMATOLOGY GEN MED, P654
   Kim BS, 1996, CLIN EXP DERMATOL, V21, P315
   LAUBER J, 1990, INT J DERMATOL, V29, P309, DOI 10.1111/j.1365-4362.1990.tb02571.x
   PARAMESWARA YR, 1981, ARCH DERMATOL, V117, P759, DOI 10.1001/archderm.1981.01650120005007
   Schlesinger N, 2002, BRIT J DERMATOL, V146, P836, DOI 10.1046/j.1365-2133.2002.04696.x
NR 12
TC 12
Z9 13
U1 0
U2 3
PU WILEY
PI HOBOKEN
PA 111 RIVER ST, HOBOKEN 07030-5774, NJ USA
SN 1368-5031
EI 1742-1241
J9 INT J CLIN PRACT
JI Int. J. Clin. Pract.
PD DEC
PY 2004
VL 58
IS 12
BP 1174
EP 1176
DI 10.1111/j.1742-1241.2004.00111.x
PG 3
WC Medicine, General & Internal; Pharmacology & Pharmacy
WE Science Citation Index Expanded (SCI-EXPANDED)
SC General & Internal Medicine; Pharmacology & Pharmacy
GA 886MG
UT WOS:000226230900018
PM 15646419
DA 2024-01-03
ER

PT J
AU Alam, M
   Scher, RK
AF Alam, M
   Scher, RK
TI Indinavir-related recurrent paronychia and ingrown toenails
SO CUTIS
LA English
DT Article
ID ACQUIRED-IMMUNODEFICIENCY-SYNDROME; MICROSPORUM-CANIS; NAIL
   PIGMENTATION; RETINOID THERAPY; HIV PATIENTS; ONYCHOMYCOSIS; AIDS;
   INFECTIONS; ZIDOVUDINE; DISEASE
AB Lamivudine and indinavir are two medica lions used to treat human immunodeficiency virus (HIV) that have recently been reported to cause paronychia. The nails of the great toes are commonly affected. This is the second report of paronychia and ingrown toenails due to indinavir and the first report of recurrent paronychia and ingrown toenails associated with this drug.
C1 New York Presbyterian Hosp, Columbia Presbyterian Ctr, Dept Dermatol, New York, NY USA.
C3 Columbia University; NewYork-Presbyterian Hospital
RP Alam, M (通讯作者)，161 Ft Washington Ave,14th Floor, New York, NY 10032 USA.
CR Battegay M, 1996, LANCET, V348, P763, DOI 10.1016/S0140-6736(05)65682-6
   BLUMENTAL G, 1984, J AM ACAD DERMATOL, V10, P677, DOI 10.1016/S0190-9622(84)80289-3
   Bonomo RA, 1997, AM J MED SCI, V314, P118, DOI 10.1097/00000441-199708000-00014
   Bournerias I, 1996, J AM ACAD DERMATOL, V35, P808, DOI 10.1016/S0190-9622(96)90089-4
   Bouscarat F, 1998, NEW ENGL J MED, V338, P1776, DOI 10.1056/NEJM199806113382417
   CAMPBELL JP, 1983, J AM ACAD DERMATOL, V9, P708, DOI 10.1016/S0190-9622(83)70184-2
   CHERNOSKY ME, 1985, J AM ACAD DERMATOL, V13, P731, DOI 10.1016/S0190-9622(85)70214-9
   DANIEL CR, 1992, J AM ACAD DERMATOL, V27, P93, DOI 10.1016/0190-9622(92)70163-A
   DANIEL CR, 1984, J AM ACAD DERMATOL, V10, P250, DOI 10.1016/S0190-9622(84)70032-6
   DANIEL CR, 1997, NAILS THERAPY DIAGNO, P163
   DOMPMARTIN D, 1990, INT J DERMATOL, V29, P337, DOI 10.1111/j.1365-4362.1990.tb04755.x
   FERGUSON MM, 1983, LANCET, V2, P974
   FILHO FJS, 1995, BRIT J DERMATOL, V133, P474
   Glaser DA, 1996, CUTIS, V57, P243
   GOLDSTEIN SM, 1993, SEMIN DERMATOL, V12, P315
   Gregory N, 1996, J AM ACAD DERMATOL, V35, pS13, DOI 10.1016/S0190-9622(96)90064-X
   Herranz P, 1997, BRIT J DERMATOL, V137, P577, DOI 10.1111/j.1365-2133.1997.tb03789.x
   KAPLAN MH, 1987, J AM ACAD DERMATOL, V16, P485, DOI 10.1016/S0190-9622(87)70066-8
   KATAYAMA H, 1990, J DERMATOL, V7, P187
   Piraccini BM, 1996, BRIT J DERMATOL, V134, P175, DOI 10.1111/j.1365-2133.1996.tb07863.x
   RAHAV G, 1992, SCAND J INFECT DIS, V24, P557, DOI 10.3109/00365549209054640
   Robayna MG, 1997, BRIT J DERMATOL, V137, P812
   SAHAI J, 1991, AIDS, V5, P1395, DOI 10.1097/00002030-199111000-00025
   SMITH KJ, 1994, J AM ACAD DERMATOL, V31, P746, DOI 10.1016/S0190-9622(94)70236-5
   VOORHEES JJ, 1981, ARCH DERMATOL, V118, P418
   WOOD GM, 1992, CLIN INFECT DIS, V14, P1027, DOI 10.1093/clinids/14.5.1027
   Zerboni R, 1998, LANCET, V351, P1256, DOI 10.1016/S0140-6736(05)79324-7
NR 27
TC 9
Z9 9
U1 0
U2 0
PU EXCERPTA MEDICA INC
PI NEW YORK
PA 245 WEST 17TH STREET, NEW YORK, NY 10011 USA
SN 0011-4162
J9 CUTIS
JI Cutis
PD OCT
PY 1999
VL 64
IS 4
BP 277
EP 278
PG 2
WC Dermatology
WE Science Citation Index Expanded (SCI-EXPANDED)
SC Dermatology
GA 247KD
UT WOS:000083219200013
PM 10544885
DA 2024-01-03
ER

PT J
AU Martínez-de-Espronceda, I
   Bernabeu-Wittel, J
   Azcona, M
   Monserrat, MT
AF Martinez-de-Espronceda, Inigo
   Bernabeu-Wittel, Jose
   Azcona, Maialen
   Monserrat, Maria-Teresa
TI Recalcitrant trametinib-induced paronychia treated successfully with
   topical timolol in a pediatric patient
SO DERMATOLOGIC THERAPY
LA English
DT Article
DE induced paronychia; trametinib; timolol
ID GRANULOMA
AB Paronychia has been described as a side effect in patients undergoing treatment with MEK (mitogen activated protein kinase enzyme) inhibitors. It is usually a recurrent condition that can have a significant impact in the quality of life. Topical beta blocker treatment has been described as an effective therapy in antineoplastic-induced pyogenic granulomas and in antineoplastic-induced paronychia. We describe the first case treated with topical timolol for a trametinib-induced paronychia in a pediatric patient that allowed to continue the third line antineoplastic therapy for his glioma.
C1 [Martinez-de-Espronceda, Inigo; Azcona, Maialen] Complejo Hosp Navarra, Dept Dermatol, Navarra, Spain.
   [Bernabeu-Wittel, Jose; Monserrat, Maria-Teresa] Hosp Univ Virgen del Rocio, Dept Dermatol, Seville, Spain.
C3 Servicio Navarro de Salud - Osasunbidea; Virgen del Rocio University
   Hospital
RP Martínez-de-Espronceda, I (通讯作者)，Complejo Hosp Navarra, Calle Irunlarrea 3, Navarra 31008, Spain.
EM martinezespronceda@gmail.com
CR Boull C, 2017, PEDIATR DERMATOL, V34, P90, DOI 10.1111/pde.13038
   Cubiró X, 2018, JAMA DERMATOL, V154, P99, DOI 10.1001/jamadermatol.2017.4120
   Dika E, 2016, EUR J DERMATOL, V26, P232, DOI 10.1684/ejd.2016.2747
   Knöpfel N, 2016, J AM ACAD DERMATOL, V75, pE105, DOI 10.1016/j.jaad.2016.03.036
   Piraccini BM, 2016, J EUR ACAD DERMATOL, V30, P901, DOI 10.1111/jdv.13071
   Sibaud V, 2019, SUPPORT CARE CANCER, V27, P2341, DOI 10.1007/s00520-019-04690-8
NR 6
TC 5
Z9 5
U1 0
U2 2
PU WILEY
PI HOBOKEN
PA 111 RIVER ST, HOBOKEN 07030-5774, NJ USA
SN 1396-0296
EI 1529-8019
J9 DERMATOL THER
JI Dermatol. Ther.
PD JAN-FEB
PY 2020
VL 33
IS 1
AR e13164
DI 10.1111/dth.13164
PG 2
WC Dermatology
WE Science Citation Index Expanded (SCI-EXPANDED)
SC Dermatology
GA KM0YU
UT WOS:000513844600018
PM 31705590
OA gold
DA 2024-01-03
ER

PT J
AU Wang, SH
   Yang, CH
   Chiu, HC
   Hu, FC
   Chan, CC
   Liao, YH
   Chen, HC
   Chu, CY
AF Wang, Shiou-Han
   Yang, Chih-Hsin
   Chiu, Hsien-Ching
   Hu, Fu-Chang
   Chan, Chih-Chieh
   Liao, Yi-Hua
   Chen, Hsiao-Chin
   Chu, Chia-Yu
TI Skin manifestations of gefitinib and the association with survival of
   advanced non-small-cell lung cancer in Taiwan
SO DERMATOLOGICA SINICA
LA English
DT Article
DE Gefitinib; Non-small-cell lung cancer; Paronychia; Predictive factor;
   Skin toxicities (cutaneous adverse reactions)
AB Background: Epidermal growth factor receptor antagonists, such as gefitinib, erlotinib, and cetuximab, have been used in treating carcinomas. The efficacies have been proposed to correlate with skin reactions, but the most important predictive indicator is still unknown. Our aim was to investigate the types of skin toxicities and to analyze the major therapeutic predictive indicators in Taiwan.
   Methods: A retrospective analysis was used to study 68 patients with advanced non-small-cell lung cancer receiving gefitinib.
   Results: Acneiform eruption (41.2%), xerosis (38.2%), pruritus (26.5%), and paronychia (16.2%) composed most of the skin reactions. The univariate analysis revealed paronychia as the most substantial survival predictive indicator (p = 0.0427). In the multivariate analysis, older patients with paronychia had better prognosis (p = 0.0050). Women tended to develop paronychia (p = 0.1098). Xerosis positively correlated with paronychia (p = 0.0082).
   Conclusion: Paronychia is the most indicative survival predictive factor among the skin manifestations, and it correlates with age, gender, and xerosis. Elucidation of the relationship between cutaneous reactions can provide information on the epidermal growth factor receptor signaling mechanism of skin. Copyright (C) 2011, Taiwanese Dermatological Association. Published by Elsevier Taiwan LLC. All rights reserved.
C1 [Wang, Shiou-Han; Chiu, Hsien-Ching; Chan, Chih-Chieh; Liao, Yi-Hua; Chen, Hsiao-Chin; Chu, Chia-Yu] Natl Taiwan Univ Hosp, Dept Dermatol, Taipei 100, Taiwan.
   [Wang, Shiou-Han; Yang, Chih-Hsin; Chiu, Hsien-Ching; Chan, Chih-Chieh; Liao, Yi-Hua; Chen, Hsiao-Chin; Chu, Chia-Yu] Natl Taiwan Univ, Coll Med, Taipei 10764, Taiwan.
   [Yang, Chih-Hsin] Natl Taiwan Univ Hosp, Dept Oncol, Taipei 100, Taiwan.
   [Hu, Fu-Chang] Natl Taiwan Univ Hosp, Natl Ctr Excellence Gen Clin Trial & Res, Taipei 100, Taiwan.
   [Hu, Fu-Chang] Natl Taiwan Univ, Coll Publ Hlth, Taipei 10764, Taiwan.
C3 National Taiwan University; National Taiwan University Hospital;
   National Taiwan University; National Taiwan University; National Taiwan
   University Hospital; National Taiwan University; National Taiwan
   University Hospital; National Taiwan University
RP Chu, CY (通讯作者)，Natl Taiwan Univ Hosp, Dept Dermatol, 7 Chung Shan S Rd, Taipei 100, Taiwan.
EM chiayu.chu@gmail.com
RI Yang, James Chih-Hsin/W-1587-2019; Wang, Shiou-Han/AAD-6530-2019; Chu,
   Chen-Chung/B-2159-2010
OI Wang, Shiou-Han/0000-0002-6561-3241; CHU, CHIA-YU/0000-0002-9370-3279;
   LIAO, YI-HUA/0000-0002-4434-3780; CHIU, HSIEN-CHING/0000-0002-1409-8470
CR Wang XR, 2008, PHYS REV LETT, V100, DOI 10.1103/PhysRevLett.100.206803
NR 1
TC 3
Z9 3
U1 0
U2 0
PU ELSEVIER TAIWAN
PI TAIPEI
PA RM N-412, 4F, CHIA HSIN BUILDING 11, NO 96, ZHONG SHAN N ROAD SEC 2,
   TAIPEI, 10449, TAIWAN
SN 1027-8117
J9 DERMATOL SIN
JI Dermatol. Sin.
PD MAR
PY 2011
VL 29
IS 1
BP 13
EP 18
DI 10.1016/j.dsi.2011.02.003
PG 6
WC Dermatology
WE Science Citation Index Expanded (SCI-EXPANDED)
SC Dermatology
GA 756IC
UT WOS:000290003900003
OA hybrid
DA 2024-01-03
ER

PT J
AU Banwell, PE
   Pereira, J
   Powell, BWEM
AF Banwell, PE
   Pereira, J
   Powell, BWEM
TI Symmetrical necrotising chest wall infection following paronychia
SO JOURNAL OF ACCIDENT & EMERGENCY MEDICINE
LA English
DT Article
DE paronychia; necrotising infection; chest wall
AB Paronychial infection is a common condition seen in the accident aad emergency department. Treatment is by antibiotics or incision and drainage under local anaesthetic. Complications are rare but may occur if treatment is delayed or inadequate. A case is described of symmetrical necrotising chest wall infection, of unusual anatomical distribution, that occurred following a paronychia and required surgical debridement and skin grafting.
C1 Univ London St Georges Hosp, Dept Plast & Reconstruct Surg, London SW17, England.
C3 St Georges University London
RP Banwell, PE (通讯作者)，17A Downside Crescent, London NW3 2AN, England.
CR Blankstein A, 1986, Orthop Rev, V15, P440
   Moran Gregory J., 1993, Emergency Medicine Clinics of North America, V11, P601
   Saccone P G, 1993, Orthop Rev, V22, P623
   SHUPAK A, 1995, SURGERY, V118, P873, DOI 10.1016/S0039-6060(05)80278-8
NR 4
TC 8
Z9 8
U1 0
U2 0
PU BRITISH MED JOURNAL PUBL GROUP
PI LONDON
PA BRITISH MED ASSOC HOUSE, TAVISTOCK SQUARE, LONDON WC1H 9JR, ENGLAND
SN 1351-0622
J9 J ACCID EMERG MED
JI J. Accid. Emerg. Med.
PD JAN
PY 1998
VL 15
IS 1
BP 58
EP 59
PG 2
WC Emergency Medicine
WE Science Citation Index Expanded (SCI-EXPANDED)
SC Emergency Medicine
GA YU141
UT WOS:000071686400015
PM 9475227
DA 2024-01-03
ER

PT J
AU Yen, CF
   Hsu, CK
   Yang, HS
   Lee, CN
   Chi, CC
   Chung, WH
   Wang, CL
   Pang, JHS
   Wang, CW
   Ko, YS
   Lu, CW
AF Yen, Chi-Feng
   Hsu, Chao-Kai
   Yang, Hsing-San
   Lee, Chaw-Ning
   Chi, Ching-Chi
   Chung, Wen-Hung
   Wang, Chih-Liang
   Pang, Jong-Hwei Su
   Wang, Chuang-Wei
   Ko, Yu-Shien
   Lu, Chun-Wei
TI Treatment of epidermal growth factor receptor inhibitor-induced severe
   paronychia with pyogenic granuloma-like lesions with topical betaxolol:
   an open-label observation study
SO INTERNATIONAL JOURNAL OF DERMATOLOGY
LA English
DT Article
ID TIMOLOL; MANAGEMENT; TOXICITIES
AB Background Paronychia is a common adverse event caused by epidermal growth factor receptor (EGFR) inhibitors. However, high rates of post-treatment discomfort, infection, recurrence, and increased time to return to work have been noted after nail plate avulsion for EGFR inhibitor-induced paronychia. Furthermore, poor wound healing and malnutrition were common conditions found in cancer patients. The aim of this study is to find an effective, pain-relieving, and noninvasive treatment for patients with severe paronychia induced by EGFR inhibitors. Methods Data from a series of 35 non-small cell lung cancer cases suffering from EGFR inhibitor-induced paronychia with pyogenic granuloma-like lesions of digits treated with betaxolol 0.25% ophthalmic solution once daily were collected and analyzed. Results Of the 35 patients suffering from grade 2 or 3 paronychia with pyogenic granuloma-like lesions induced by EGFR inhibitors, 34 (97.1%) demonstrated complete resolution and only one (2.9%) had partial resolution after 12 weeks of topical betaxolol treatment. The grading of paronychia according to the Common Terminology Criteria for Adverse Events decreased from an average of 2.29 to 0.63 after 4 weeks of treatment (P = 5.55 x 10(-16)). All the patients had significant improvement (50% pain reduction), as their pain visual analogue scale scores decreased from an average of 7.06 to 2.26 after one week of treatment (P = 6.11 x 10(-25)). Conclusion Betaxolol 0.25% ophthalmic solution is an effective, safe, and pain-relieving treatment for patients suffering from EGFR inhibitor-induced paronychia with pyogenic granuloma-like lesions and deep fissures.
C1 [Yen, Chi-Feng; Chi, Ching-Chi; Chung, Wen-Hung; Wang, Chuang-Wei; Lu, Chun-Wei] Chang Gung Mem Hosp, Dept Dermatol, Drug Hypersensit Clin & Res Ctr, Taoyuan, Taiwan.
   [Yen, Chi-Feng; Chi, Ching-Chi; Chung, Wen-Hung; Wang, Chuang-Wei; Lu, Chun-Wei] Chang Gung Univ, Coll Med, Taoyuan, Taiwan.
   [Hsu, Chao-Kai; Yang, Hsing-San; Lee, Chaw-Ning] Natl Cheng Kung Univ, Coll Med, Dept Dermatol, Natl Cheng Kung Univ Hosp, Tainan, Taiwan.
   [Hsu, Chao-Kai] Natl Cheng Kung Univ, Int Res Ctr Wound Repair & Regenerat iWRR, Tainan, Taiwan.
   [Wang, Chih-Liang] Chang Gung Mem Hosp, Div Pulm Oncol & Intervent Bronchoscopy, Dept Thorac Med, Taoyuan, Taiwan.
   [Pang, Jong-Hwei Su] Chang Gung Univ, Grad Inst Clin Med Sci, Taoyuan, Taiwan.
   [Pang, Jong-Hwei Su] Chang Gung Mem Hosp, Dept Phys Med & Rehabil, Taoyuan, Taiwan.
   [Ko, Yu-Shien] Chang Gung Mem Hosp, Cardiovasc Div, Microscope Core Lab, Taoyuan, Taiwan.
C3 Chang Gung Memorial Hospital; Chang Gung University; National Cheng Kung
   University; National Cheng Kung University Hospital; National Cheng Kung
   University; Chang Gung Memorial Hospital; Chang Gung University; Chang
   Gung Memorial Hospital; Chang Gung Memorial Hospital
RP Lu, CW (通讯作者)，Chang Gung Mem Hosp, Dept Dermatol, 5 Fuxing St, Taoyuan 33305, Taiwan.
EM c.wei.lu@gmail.com
RI Chi, Ching-Chi/A-6415-2009; wang, chih-liang/GSD-6038-2022; Wang,
   CW/HLX-1207-2023; Hsu, Chao-Kai/C-1565-2009
OI Chi, Ching-Chi/0000-0001-5699-0283; Wang, CW/0000-0002-7921-4129; Hsu,
   Chao-Kai/0000-0003-4365-4533; Hung, Shuen-Iu/0000-0001-6531-5538
CR Balagula Y, 2011, INT J DERMATOL, V50, P129, DOI 10.1111/j.1365-4632.2010.04791.x
   Beroukhim K, 2014, DERMATOL SURG, V40, P924, DOI 10.1111/DSU.0000000000000054
   Chiaverini C, 2016, J AM ACAD DERMATOL, V75, pE223, DOI 10.1016/j.jaad.2016.08.005
   Chiriac Anca, 2014, Proc (Bayl Univ Med Cent), V27, P145
   Cubiró X, 2018, JAMA DERMATOL, V154, P99, DOI 10.1001/jamadermatol.2017.4120
   Davel APC, 2008, AM J PHYSIOL-HEART C, V295, pH211, DOI 10.1152/ajpheart.00581.2007
   Denda M, 2003, J INVEST DERMATOL, V121, P142, DOI 10.1046/j.1523-1747.2003.12310.x
   Garden BC, 2012, J AM ACAD DERMATOL, V67, P400, DOI 10.1016/j.jaad.2011.10.009
   Hirsh V, 2011, FUTURE ONCOL, V7, P817, DOI [10.2217/fon.11.62, 10.2217/FON.11.62]
   Larsen L, 2018, J TISSUE ENG REGEN M, V12, P186, DOI 10.1002/term.2390
   Melchionna R, 2012, J INVEST DERMATOL, V132, P1908, DOI 10.1038/jid.2012.51
   Melosky B, 2015, CURR ONCOL, V22, P123, DOI 10.3747/co.22.2430
   Moore RA, 2013, ANAESTHESIA, V68, P400, DOI 10.1111/anae.12148
   Moreira Catarina, 2017, BMJ Case Rep, V2017, DOI 10.1136/bcr-2016-218589
   Piraccini BM, 2016, J EUR ACAD DERMATOL, V30, P901, DOI 10.1111/jdv.13071
   Pullar CE, 2008, PHARMACOL RES, V58, P158, DOI 10.1016/j.phrs.2008.07.012
   REIDY JJ, 1994, BRIT J OPHTHALMOL, V78, P377, DOI 10.1136/bjo.78.5.377
   Robert C, 2015, LANCET ONCOL, V16, pE181, DOI 10.1016/S1470-2045(14)71133-7
   Smith C, 1999, CARDIOVASC DRUG THER, V13, P123, DOI 10.1023/A:1007784109255
   VUORI ML, 1993, ACTA OPHTHALMOL, V71, P682
   Weibel L, 2016, PEDIATR DERMATOL, V33, P184, DOI 10.1111/pde.12767
   Wnorowski AM, 2012, INT J DERMATOL, V51, P223, DOI 10.1111/j.1365-4632.2011.05082.x
   Yen CF, 2018, J AM ACAD DERMATOL, V78, pE143, DOI 10.1016/j.jaad.2018.01.015
   Yen CF, 2018, J AM ACAD DERMATOL, V78, pE89, DOI 10.1016/j.jaad.2017.09.050
NR 24
TC 5
Z9 7
U1 1
U2 1
PU WILEY
PI HOBOKEN
PA 111 RIVER ST, HOBOKEN 07030-5774, NJ USA
SN 0011-9059
EI 1365-4632
J9 INT J DERMATOL
JI Int. J. Dermatol.
PD MAR
PY 2020
VL 59
IS 3
BP 326
EP 332
DI 10.1111/ijd.14730
EA NOV 2019
PG 7
WC Dermatology
WE Science Citation Index Expanded (SCI-EXPANDED)
SC Dermatology
GA LP3GZ
UT WOS:000498250600001
PM 31763692
DA 2024-01-03
ER

PT J
AU Ho, PH
   Lin, IC
   Yang, X
   Cho, YT
   Chu, CY
AF Ho, P. -H.
   Lin, I. -C.
   Yang, X.
   Cho, Y. -T.
   Chu, C. -Y.
TI Using a novel scoring system for paronychia related to oncologic
   treatments (SPOT) for assessing paronychia severity and its correlation
   with pain index and quality of life
SO JOURNAL OF THE EUROPEAN ACADEMY OF DERMATOLOGY AND VENEREOLOGY
LA English
DT Article
ID DERMATOLOGICAL ADVERSE EVENTS; CLINICAL PRESENTATION; DISEASE SEVERITY;
   IMPACT; TOXICITIES; MANAGEMENT; DLQI; ONYCHOMYCOSIS; QUESTIONNAIRE;
   INHIBITORS
AB Background Oncologic treatments may lead to the development of paronychia, which may cause severe pain and disability. However, a detailed objective scoring system is lacking. Objective To develop an objective scoring system to quantify the severity of paronychia and also examine the correlation of this score with a pain index and patients' quality of life. Methods A novel scoring system for paronychia related to oncologic treatments (SPOT), consisting of four parameters, namely redness, oedema, discharge and granulation tissue, was designed to assess the severity of paronychia. The visual analogue scale (VAS) and Dermatology Quality of Life Index (DLQI) were recorded, and their association with the SPOT scores was analysed. Results Ninety patients were enrolled from three medical centres in Taiwan. Severity of paronychia was determined by the scores of SPOT. Patients in the severe group had higher DLQI scores (severe vs. mild: P = 0.0018; severe vs. moderate: P = 0.0015). Both the DLQI and pain index scores were significantly higher in patients with higher dominant hand SPOT scores. Conclusions The SPOT scores demonstrated the association of the paronychia severity with DLQI and pain. It may thus be useful in clinical practice and future studies.
C1 [Ho, P. -H.; Cho, Y. -T.; Chu, C. -Y.] Natl Taiwan Univ Hosp, Dept Dermatol, Taipei, Taiwan.
   [Ho, P. -H.; Cho, Y. -T.; Chu, C. -Y.] Natl Taiwan Univ, Coll Med, Taipei, Taiwan.
   [Lin, I. -C.] Natl Cheng Kung Univ Hosp, Dept Dermatol, Tainan, Taiwan.
   [Yang, X.] Sun Yat Sen Canc Ctr, Koo Fdn, Dept Pharmacol, Taipei, Taiwan.
C3 National Taiwan University; National Taiwan University Hospital;
   National Taiwan University; National Cheng Kung University; National
   Cheng Kung University Hospital
RP Chu, CY (通讯作者)，Natl Taiwan Univ Hosp, Dept Dermatol, Taipei, Taiwan.; Chu, CY (通讯作者)，Natl Taiwan Univ, Coll Med, Taipei, Taiwan.
EM chiayu@ntu.edu.tw
RI Chu, Chen-Chung/B-2159-2010; Cho, Yung-Tsu/AAX-7031-2021
OI Cho, Yung-Tsu/0000-0002-5297-8997; CHU, CHIA-YU/0000-0002-9370-3279;
   Lin, I-Chun/0000-0001-6775-8914
FU Ministry of Science and Technology of Taiwan [MOST
   106-2314-B-002-117-MY3]; National Taiwan University [105A165]; National
   Taiwan University Hospital [NTUH 107-S3845]
FX This work was supported by the Ministry of Science and Technology of
   Taiwan (MOST 106-2314-B-002-117-MY3), National Taiwan University
   (105A165) and National Taiwan University Hospital (NTUH 107-S3845).
CR Adani R, 2017, J HAND SURG-EUR VOL, V42, P771, DOI 10.1177/1753193417723310
   Al-Mutairi N, 2011, INDIAN J DERMATOL VE, V77, P90, DOI 10.4103/0378-6323.82411
   Ali FM, 2017, BRIT J DERMATOL, V176, P577, DOI 10.1111/bjd.14788
   Atwan A, 2017, BRIT J DERMATOL, V177, pE136, DOI 10.1111/bjd.15446
   Belloni B, 2012, CHEM IMMUNOL ALLERGY, V97, P191, DOI 10.1159/000335632
   Belyayeva E, 2013, EUR J DERMATOL, V23, P366, DOI 10.1684/ejd.2013.2048
   Califano R, 2015, DRUGS, V75, P1335, DOI 10.1007/s40265-015-0434-6
   Capriotti K, 2017, CANCER MANAG RES, V9, P225, DOI 10.2147/CMAR.S139301
   Chen AP, 2012, J AM ACAD DERMATOL, V67, P1025, DOI 10.1016/j.jaad.2012.02.010
   Chen KL, 2016, JAMA DERMATOL, V152, P340, DOI 10.1001/jamadermatol.2015.4448
   Chou SW, 2009, J ORTHOP RES, V27, P549, DOI 10.1002/jor.20661
   Chu CY, 2017, J FORMOS MED ASSOC, V116, P413, DOI 10.1016/j.jfma.2017.03.001
   Drake LA, 1999, J AM ACAD DERMATOL, V41, P189, DOI 10.1016/S0190-9622(99)70047-2
   Ghafoor Qamar, 2008, J Med Case Rep, V2, P24, DOI 10.1186/1752-1947-2-24
   Ghodsi SZ, 2012, J DERMATOL, V39, P141, DOI 10.1111/j.1346-8138.2011.01382.x
   He ZH, 2018, ACTA DERM-VENEREOL, V98, P59, DOI 10.2340/00015555-2742
   Holm JG, 2016, J EUR ACAD DERMATOL, V30, P1760, DOI 10.1111/jdv.13689
   Hu JC, 2007, J AM ACAD DERMATOL, V56, P317, DOI 10.1016/j.jaad.2006.09.005
   Hundley JL, 2006, J AM ACAD DERMATOL, V54, P217, DOI 10.1016/j.jaad.2004.12.015
   Joshi SS, 2010, CANCER-AM CANCER SOC, V116, P3916, DOI 10.1002/cncr.25090
   Kiyohara Y, 2013, J AM ACAD DERMATOL, V69, P463, DOI 10.1016/j.jaad.2013.02.025
   Kouris A, 2015, CONTACT DERMATITIS, V72, P367, DOI 10.1111/cod.12366
   Kozuki T, 2016, JPN J CLIN ONCOL, V46, P291, DOI 10.1093/jjco/hyv207
   Kyriakou A, 2014, J DTSCH DERMATOL GES, V12, P1051, DOI 10.1111/ddg.12432
   Lacouture ME, 2013, EXPERT REV ANTICANC, V13, P721, DOI [10.1586/era.13.30, 10.1586/ERA.13.30]
   Lindberg M, 2013, CONTACT DERMATITIS, V69, P138, DOI 10.1111/cod.12067
   Mattei PL, 2014, J EUR ACAD DERMATOL, V28, P333, DOI 10.1111/jdv.12106
   Melosky B, 2015, CURR ONCOL, V22, P123, DOI 10.3747/co.22.2430
   Mermin D, 2016, J EUR ACAD DERMATOL, V30, P1961, DOI 10.1111/jdv.13803
   Minisini AM, 2003, ANN ONCOL, V14, P333, DOI 10.1093/annonc/mdg050
   Multinational Association of Supportive Care in Cancer, 2011, MASCC EGFR INH SKIN
   Munetsugu T, 2017, J DERMATOL, V44, P747, DOI 10.1111/1346-8138.13785
   Nazik Hulya, 2017, Indian Dermatol Online J, V8, P343, DOI 10.4103/idoj.IDOJ_503_15
   Osio A, 2009, BRIT J DERMATOL, V161, P515, DOI 10.1111/j.1365-2133.2009.09214.x
   Robert C, 2015, LANCET ONCOL, V16, pE181, DOI 10.1016/S1470-2045(14)71133-7
   Rosen AC, 2013, AM J CLIN DERMATOL, V14, P327, DOI 10.1007/s40257-013-0021-0
   Shikiar Richard, 2005, Health Qual Life Outcomes, V3, P36, DOI 10.1186/1477-7525-3-36
   Szepietowski JC, 2007, J EUR ACAD DERMATOL, V21, P491, DOI 10.1111/j.1468-3083.2006.02004.x
   Tabolli S, 2007, ACTA DERM-VENEREOL, V87, P255, DOI 10.2340/00015555-0224
   US Department of Health and Human Services, Common Terminology Criteria for Adverse Events CTCAE) Version 5.0
NR 40
TC 8
Z9 8
U1 3
U2 6
PU WILEY
PI HOBOKEN
PA 111 RIVER ST, HOBOKEN 07030-5774, NJ USA
SN 0926-9959
EI 1468-3083
J9 J EUR ACAD DERMATOL
JI J. Eur. Acad. Dermatol. Venereol.
PD JAN
PY 2019
VL 33
IS 1
BP 204
EP 212
DI 10.1111/jdv.15121
PG 9
WC Dermatology
WE Science Citation Index Expanded (SCI-EXPANDED)
SC Dermatology
GA HI1NZ
UT WOS:000456213500058
PM 29894010
OA Bronze
DA 2024-01-03
ER

PT J
AU Relhan, V
   Goel, K
   Bansal, S
   Garg, VK
AF Relhan, Vineet
   Goel, Khushbu
   Bansal, Shikha
   Garg, Vijay Kumar
TI Management of Chronic Paronychia
SO INDIAN JOURNAL OF DERMATOLOGY
LA English
DT Review
DE Chronic paronychia; en bloc excision of nail fold; hand dermatitis
AB Chronic paronychia is an inflammatory disorder of the nail folds of a toe or finger presenting as redness, tenderness, and swelling. It is recalcitrant dermatoses seen commonly in housewives and housemaids. It is a multifactorial inflammatory reaction of the proximal nail fold to irritants and allergens. Repeated bouts of inflammation lead to fibrosis of proximal nail fold with poor generation of cuticle, which in turn exposes the nail further to irritants and allergens. Thus, general preventive measures form cornerstone of the therapy. Though previously anti-fungals were the mainstay of therapy, topical steroid creams have been found to be more effective in the treatment of chronic paronychia. In recalcitrant cases, surgical treatment may be resorted to, which includes en bloc excision of the proximal nail fold or an eponychial marsupialization, with or without nail plate removal. Newer therapies and surgical modalities are being employed in the management of chronic paronychia. In this overview, we review recent epidemiological studies, present current thinking on the pathophysiology leading to chronic paronychia, discuss the challenges chronic paronychia presents, and recommend a commonsense approach to management.
C1 [Relhan, Vineet; Goel, Khushbu] MAMC, Dept Dermatol, Delhi, India.
   [Garg, Vijay Kumar] MAMC, Delhi, India.
   [Bansal, Shikha] VMMC & Safdurjung Hosp, Delhi, India.
C3 Maulana Azad Medical College; Maulana Azad Medical College; Vardhman
   Mahavir Medical College & Safdarjung Hospital
RP Relhan, V (通讯作者)，35-F,Sect 7,SFS Flats, New Delhi 25, India.
EM vineetrelhan@gmail.com
RI Bansal, Shikha/AAD-7989-2021
OI Bansal, Shikha/0000-0002-5410-7087
CR Amichai B, 1999, J DERMATOL TREAT, V10, P199, DOI 10.3109/09546639909056029
   BARAN R, 1981, J DERMATOL SURG ONC, V7, P106, DOI 10.1111/j.1524-4725.1981.tb00609.x
   BARLOW AJE, 1970, BRIT J DERMATOL, V82, P448, DOI 10.1111/j.1365-2133.1970.tb02204.x
   Bäumer W, 2005, BRIT J DERMATOL, V153, P136, DOI 10.1111/j.1365-2133.2005.06745.x
   BEDNAR MS, 1991, J HAND SURG-AM, V16A, P314, DOI 10.1016/S0363-5023(10)80118-2
   Daniel CR, 2004, CUTIS, V73, P81
   Fleckman P., 2005, NAILS DIAGNOSIS THER, P14
   Grover C, 2006, DERMATOL SURG, V32, P393, DOI 10.1111/j.1524-4725.2006.32079.x
   Grover C, 2005, DERMATOL SURG, V31, P190, DOI 10.1097/00042728-200502000-00013
   Habif TP, 2004, CLIN DERMATOLOGY COL, P871
   HAY RJ, 1988, BRIT J DERMATOL, V118, P47, DOI 10.1111/j.1365-2133.1988.tb01749.x
   KEYSER JJ, 1976, PLAST RECONSTR SURG, V58, P66, DOI 10.1097/00006534-197607000-00011
   LAUERMA AI, 1994, ARCH DERMATOL RES, V286, P337, DOI 10.1007/BF00402225
   Pabari Amit, 2011, Tech Hand Up Extrem Surg, V15, P75, DOI 10.1097/BTH.0b013e3181ec089e
   Rigopoulos D, 2009, BRIT J DERMATOL, V160, P858, DOI 10.1111/j.1365-2133.2008.08988.x
   Rigopoulos D, 2008, AM FAM PHYSICIAN, V77, P339
   Rockwell PG, 2001, AM FAM PHYSICIAN, V63, P1113
   Roé E, 2006, J AM ACAD DERMATOL, V55, P429, DOI 10.1016/j.jaad.2006.04.062
   Samman PD, 1979, TXB DERMATOLOGY, V2, P1834
   Tosti A, 1999, BRIT J DERMATOL, V140, P1165
   Tosti A, 2002, J AM ACAD DERMATOL, V47, P73, DOI 10.1067/mjd.2002.122191
   Tosti A, 1997, CRC DERMAT, P267
   TOSTI A, 1992, J AM ACAD DERMATOL, V27, P706, DOI 10.1016/0190-9622(92)70242-8
   WONG ESM, 1984, CLIN EXP DERMATOL, V9, P489, DOI 10.1111/j.1365-2230.1984.tb00843.x
   Zaias N, 1990, NAIL HLTH DIS, P131
NR 25
TC 20
Z9 20
U1 1
U2 3
PU MEDKNOW PUBLICATIONS & MEDIA PVT LTD
PI MUMBAI
PA B-9, KANARA BUSINESS CENTRE, OFF LINK RD, GHAKTOPAR-E, MUMBAI, 400075,
   INDIA
SN 0019-5154
EI 1998-3611
J9 INDIAN J DERMATOL
JI Indian J. Dermatol.
PD JAN-FEB
PY 2014
VL 59
IS 1
BP 15
EP 20
DI 10.4103/0019-5154.123482
PG 6
WC Dermatology
WE Science Citation Index Expanded (SCI-EXPANDED)
SC Dermatology
GA V44VY
UT WOS:000209777700003
PM 24470654
OA Green Published, gold
DA 2024-01-03
ER

PT J
AU Liu, TH
   Wu, SY
   Tsai, SL
   Wu, CW
   Hou, CC
   Lai, CY
   Tzeng, YS
AF Liu, Ting-Hsuan
   Wu, Shu-Yu
   Tsai, Sheng-Lin
   Wu, Chien-Wei
   Hou, Chih-Chun
   Lai, Chung-Yu
   Tzeng, Yuan-Sheng
TI Effective and enduring surgical treatment for targeted therapy-related
   paronychia: A retrospective study
SO MEDICINE
LA English
DT Article
DE epidermal growth factor receptor; non-small cell lung cancer; surgical
   partial matricectomy; targeted therapy; therapy-induced paronychia
ID FACTOR RECEPTOR INHIBITORS; MANAGEMENT
AB The development of targeted therapy has improved treatment outcomes for patients with non-small cell lung cancer (NSCLC). However, paronychia, a common adverse effect of targeted therapy, remains burdensome. Although conservative treatments for paronychia have been well reported in the literature, studies on the efficacy of surgical partial matricectomy for paronychia, are scarce. This study aimed to evaluate the effect of surgical partial matricectomy in targeted therapy-induced paronychia in patients with NSCLC. This retrospective cohort study included 11 patients with a total of 18 lesions on the big toes. Data on lung cancer stages, types and duration of targeted therapy, onset of paronychia, pain scale scores, conservative treatments, course of matricectomy, paronychia-free interval after matricectomy, and wound condition were collected from medical records. The Wilcoxon signed-rank test was used for analysis. The mean pain scale score after matricectomy was significantly lower than that after conservative treatments (1.00 +/- 0.00 vs 2.94 +/- 0.87; P < .001) and before treatment (1.00 +/- 0.00 vs 3.06 +/- 0.80; P < .001). The mean duration of matricectomy was significantly shorter than that of conservative treatments (3.22 +/- 1.00 vs 56.56 +/- 52.29 weeks; P < .001). Surgical partial matricectomy is an effective and enduring intervention for targeted therapy-related paronychia. It provides a shorter course of treatment, reduced pain, and improved appearance of the healed wound. Furthermore, surgical partial matricectomy could result in a better quality of life during targeted therapy than that of conservative treatments.
C1 [Liu, Ting-Hsuan; Tsai, Sheng-Lin; Wu, Chien-Wei; Hou, Chih-Chun; Tzeng, Yuan-Sheng] Triserv Gen Hosp, Div Plast & Reconstruct Surg, Natl Def Med Ctr, Dept Surg, Taipei, Taiwan.
   [Liu, Ting-Hsuan] Taichung Armed Forces Gen Hosp, Dept Surg, Taichung, Taiwan.
   [Wu, Shu-Yu; Lai, Chung-Yu] Natl Def Med Ctr, Grad Inst Aerosp & Undersea Med, Taipei, Taiwan.
C3 National Defense Medical Center; Tri-Service General Hospital; National
   Defense Medical Center
RP Tzeng, YS (通讯作者)，Triserv Gen Hosp, Div Plast & Reconstruct Surg, Natl Def Med Ctr, Dept Surg, Taipei, Taiwan.
EM yuanshengtzeng@gmail.com
RI Tzeng, Yuan-sheng/AAD-8843-2020
OI Tzeng, Yuan-sheng/0000-0002-8440-2351; Liu,
   Ting-Hsuan/0000-0002-1482-978X; Hou, Chih-Chun/0000-0002-7179-0551;
   Tsai, Sheng-Lin/0000-0002-1591-1865
FU National Defense Medical Center and TriService General Hospital, ROC
   [TSGH-D-110159]
FX This study received funding from the National Defense Medical Center and
   TriService General Hospital, ROC (TSGH-D-110159).
CR Alessandrini A, 2020, DERMATOL THER, V33, DOI 10.1111/dth.14174
   Califano R, 2015, DRUGS, V75, P1335, DOI 10.1007/s40265-015-0434-6
   Capriotti KD, 2019, INVEST NEW DRUG, V37, P1247, DOI 10.1007/s10637-019-00825-0
   Chen KL, 2016, JAMA DERMATOL, V152, P340, DOI 10.1001/jamadermatol.2015.4448
   Chu CY, 2018, ONCOLOGIST, V23, P891, DOI 10.1634/theoncologist.2017-0582
   de Groot PM, 2018, TRANSL LUNG CANCER R, V7, P220, DOI 10.21037/tlcr.2018.05.06
   Dearden S, 2013, ANN ONCOL, V24, P2371, DOI 10.1093/annonc/mdt205
   Garden BC, 2012, J AM ACAD DERMATOL, V67, P400, DOI 10.1016/j.jaad.2011.10.009
   Goto H, 2016, J DERMATOL, V43, P670, DOI 10.1111/1346-8138.13205
   Hanania HL, 2021, DERMATOL SURG, V47, P775, DOI 10.1097/DSS.0000000000003036
   Lacouture ME, 2006, NAT REV CANCER, V6, P803, DOI 10.1038/nrc1970
   Leggit JC, 2017, AM FAM PHYSICIAN, V96, P44
   Masago K, 2018, ONCOLOGY-BASEL, V95, P251, DOI 10.1159/000490177
   Melosky B, 2015, CURR ONCOL, V22, P123, DOI 10.3747/co.22.2430
   Olamiju B, 2021, J AM ACAD DERMATOL, V84, P806, DOI 10.1016/j.jaad.2020.06.010
   Relhan V, 2014, INDIAN J DERMATOL, V59, P15, DOI 10.4103/0019-5154.123482
   Rockwell PG, 2001, AM FAM PHYSICIAN, V63, P1113
   Santos GD, 2011, ANNU REV PATHOL-MECH, V6, P49, DOI 10.1146/annurev-pathol-011110-130206
   Sibaud V, 2019, SUPPORT CARE CANCER, V27, P2341, DOI 10.1007/s00520-019-04690-8
   Sollena Pietro, 2019, Drugs Context, V8, P212613, DOI 10.7573/dic.212613
   Zuber TJ, 2002, AM FAM PHYSICIAN, V65, P2547
NR 21
TC 0
Z9 0
U1 0
U2 1
PU LIPPINCOTT WILLIAMS & WILKINS
PI PHILADELPHIA
PA TWO COMMERCE SQ, 2001 MARKET ST, PHILADELPHIA, PA 19103 USA
SN 0025-7974
EI 1536-5964
J9 MEDICINE
JI Medicine (Baltimore)
PD OCT 21
PY 2022
VL 101
IS 42
AR e31208
DI 10.1097/MD.0000000000031208
PG 6
WC Medicine, General & Internal
WE Science Citation Index Expanded (SCI-EXPANDED)
SC General & Internal Medicine
GA 5N1VO
UT WOS:000871577800124
PM 36281135
OA Green Published, gold
DA 2024-01-03
ER

PT J
AU Hanania, HL
   Pacha, O
   Heberton, M
   Patel, AB
AF Hanania, Hannah L.
   Pacha, Omar
   Heberton, Meghan
   Patel, Anisha B.
TI Surgical Intervention for Paronychia Induced by Targeted Anticancer
   Therapies
SO DERMATOLOGIC SURGERY
LA English
DT Article
ID ADVERSE EVENTS; MANAGEMENT; INHIBITORS; IMPACT
AB BACKGROUND Paronychia is a common toxicity associated with targeted anticancer therapies. Antibiotics and steroids are the standard treatments for severe paronychia, yet they are often inadequate, prolonging the patient's suffering and resulting in changes to effective cancer therapy. OBJECTIVE This article describes the clinical course of drug-induced paronychia and attempts to identify circumstances under which nail surgery may be beneficial. MATERIALS AND METHODS This is a retrospective case series from a single institution's electronic medical record for patients on paronychia-inducing anticancer therapies with nail disease visit diagnosis codes. RESULTS The authors identified 36 nail procedures performed on 12 patients, all of whom were managed with conservative steroid and antibiotic therapy with varying degrees of improvement; however, no further improvement was seen after 90 days. Partial matricectomy, nail avulsion, debridement/clipping, and incision and drainage were performed with resolution rates of 100% (11/11), 38.5% (5/13), 12.5% (1/8), and 0% (0/4), respectively. The average time to surgical intervention was 196 days, and the average time to resolution was 268 days. CONCLUSION This series highlights the prolonged course of severe drug-induced paronychia and the importance of surgical intervention to reduce pain and impact on cancer treatment. Partial matricectomy should be considered for paronychia unresponsive to conservative therapy by 3 months.
C1 [Hanania, Hannah L.; Pacha, Omar; Heberton, Meghan; Patel, Anisha B.] Univ Texas MD Anderson Canc Ctr, Dept Dermatol, Houston, TX 77030 USA.
   [Hanania, Hannah L.] Baylor Coll Med, Houston, TX 77030 USA.
C3 University of Texas System; UTMD Anderson Cancer Center; Baylor College
   of Medicine
RP Patel, AB (通讯作者)，1515 Holcombe Blvd,Unit 1452, Houston, TX 77030 USA.
EM Apatel11@mdanderson.org
OI Hanania, Hannah/0000-0002-6155-2226; Heberton,
   Meghan/0000-0001-8159-0572
CR Belyayeva E, 2013, EUR J DERMATOL, V23, P366, DOI 10.1684/ejd.2013.2048
   Califano R, 2015, DRUGS, V75, P1335, DOI 10.1007/s40265-015-0434-6
   Dewan Anna K, 2019, JAAD Case Rep, V5, P401, DOI 10.1016/j.jdcr.2018.03.005
   Dika E, 2016, EUR J DERMATOL, V26, P232, DOI 10.1684/ejd.2016.2747
   Garden BC, 2012, J AM ACAD DERMATOL, V67, P400, DOI 10.1016/j.jaad.2011.10.009
   Goto H, 2016, J DERMATOL, V43, P670, DOI 10.1111/1346-8138.13205
   Guggina LM, 2017, ONCOL THER, V5, P135, DOI 10.1007/s40487-017-0050-6
   Lacouture M, 2018, AM J CLIN DERMATOL, V19, P31, DOI 10.1007/s40257-018-0384-3
   Leggit JC, 2017, AM FAM PHYSICIAN, V96, P44
   Melosky B, 2015, CURR ONCOL, V22, P123, DOI 10.3747/co.22.2430
   Mortimer JE, 2020, CANCER CHEMOTH PHARM, V85, P501, DOI 10.1007/s00280-019-03970-8
   Negulescu M, 2016, SKIN APPENDAGE DISOR, V2, P146, DOI 10.1159/000452425
   Relhan V, 2014, INDIAN J DERMATOL, V59, P15, DOI 10.4103/0019-5154.123482
   Rosen AC, 2013, AM J CLIN DERMATOL, V14, P327, DOI 10.1007/s40257-013-0021-0
   Sequist LV, 2013, J CLIN ONCOL, V31, P3327, DOI 10.1200/JCO.2012.44.2806
   Wollina Uwe, 2018, Indian Dermatol Online J, V9, P293, DOI 10.4103/idoj.IDOJ_133_18
   Zhou CC, 2011, LANCET ONCOL, V12, P735, DOI 10.1016/S1470-2045(11)70184-X
NR 17
TC 1
Z9 1
U1 0
U2 0
PU LIPPINCOTT WILLIAMS & WILKINS
PI PHILADELPHIA
PA TWO COMMERCE SQ, 2001 MARKET ST, PHILADELPHIA, PA 19103 USA
SN 1076-0512
EI 1524-4725
J9 DERMATOL SURG
JI Dermatol. Surg.
PD JUN
PY 2021
VL 47
IS 6
BP 775
EP 779
DI 10.1097/DSS.0000000000003036
PG 5
WC Dermatology; Surgery
WE Science Citation Index Expanded (SCI-EXPANDED)
SC Dermatology; Surgery
GA WN3RH
UT WOS:000711688700005
PM 34029250
DA 2024-01-03
ER

PT J
AU Chang, P
AF Chang, Patricia
TI Diagnosis Using the Proximal and Lateral Nail Folds
SO DERMATOLOGIC CLINICS
LA English
DT Article
DE Periungual folds; Proximal nail fold dermatoses; Lateral nail fold
   dermatoses; Hangnails; Acute paronychia; Chronic paronychia;
   Retronychia; Ingrowing nails
ID RETRONYCHIA
AB This article includes the etiology and pathophysiological data of each entity, classifying them as dermatologic, systemic, infectious, neoplastic, traumatic, and other classifications. The entities inherent to the periungual folds are also included, such as acute paronychia, chronic paronychia, retronychia, hangnails, hematomas of the proximal fold caused by oximeter, onychocryptosis, hypertrophy of the lateral folds, and infections caused by Candida albicans, Pseudomonas, and Staphylococcus aureus. Additionally, pathologies caused by diabetes mellitus, sepsis, endocarditis, drug reactions, and finally less frequent diseases that also affect the nail folds are discussed.
C1 Social Secur Gen Hosp IGSS, Dermatol Serv, Guatemala City 01009, Guatemala.
RP Chang, P (通讯作者)，Social Secur Gen Hosp IGSS, Dermatol Serv, 9a St 7-55,Zone 9, Guatemala City 01009, Guatemala.
EM pchang2622@gmail.com
RI Chang, Patricia/K-9120-2019
CR BARAN R, 1984, J DERMATOL SURG ONC, V10, P32, DOI 10.1111/j.1524-4725.1984.tb01169.x
   Baran R, 1996, CUTIS, V58, P181
   Baran R, 2001, TEXT ATLAS NAIL DISO, P90
   Baumgartner M, 2010, DERMATOL SURG, V36, P1610, DOI 10.1111/j.1524-4725.2010.01693.x
   Chang P, 2011, N DERMATOL ONLINE, V2, P69
   Chang P, 2012, DERMATOLOGIA CMQ, P172
   Chang P, 2009, DERMATOLOGIA CMQ, V7, P136
   Chang P, 2012, DERMATOLOGIA CMQ, P112
   Chang P, 2008, DERMATOLOGIA CMQ, V6, P189
   Chang P., 2013, DERMATOLOGIA CMQ, V11, P243
   Chang P, 2009, DERMATOLOGIA CMQ, V7, P196
   Chang P, 2011, DERMATOLOGIA CMQ, V9, P96
   Dahdah MJ, 2008, J AM ACAD DERMATOL, V58, P1051, DOI 10.1016/j.jaad.2007.12.038
   Dawber R.P., 1994, DIS NAILS THEIR MANA, P1
   Dominguez Cherit J, 2011, UNAS, p[66, 68]
   Enriquez Merino J, 2004, REV CENT DERMATOL PA, V13, P168
   Gioseffi ML, 2010, ARCH ARGENT PEDIATR, V108, P244, DOI 10.1590/S0325-00752010000300011
   Haneke E., 2014, ROM J MORPH IN PRESS
   Haneke E, 2011, SER DERMATOL TREAT, P1
   Holzberg M, 2012, BARAN DAWBERS DIS NA, P367
   LANGFORD DT, 1989, BRIT J SURG, V76, P45, DOI 10.1002/bjs.1800760114
   Onicopatias AR, 2012, GUIA PRACTICA DIAGNO, p[94, 166]
   Richert B., 2011, NAIL SURG, p[90, 95]
   RUFLI T, 1992, DERMATOLOGY, V184, P296, DOI 10.1159/000247575
   Sabban CE, 2012, DERMATOSCOPIA, P441
   Sbai Mohamed Ali, 2009, Tunis Med, V87, P86
   Tosti A, 1996, UNGHIE GUIDA PRATICA, p[10, 44]
   Tosti A, 1996, BIOCHIMSI, V10, P41
NR 28
TC 8
Z9 8
U1 0
U2 10
PU W B SAUNDERS CO-ELSEVIER INC
PI PHILADELPHIA
PA 1600 JOHN F KENNEDY BOULEVARD, STE 1800, PHILADELPHIA, PA 19103-2899 USA
SN 0733-8635
EI 1558-0520
J9 DERMATOL CLIN
JI Dermatol. Clin.
PD APR
PY 2015
VL 33
IS 2
BP 207
EP +
DI 10.1016/j.det.2014.12.004
PG 37
WC Dermatology
WE Science Citation Index Expanded (SCI-EXPANDED)
SC Dermatology
GA CG7ZP
UT WOS:000353526700005
PM 25828713
DA 2024-01-03
ER

PT J
AU Sun, QS
   Antaya, RJ
AF Sun, Qisi
   Antaya, Richard J.
TI Treatment of MEK inhibitor-induced paronychia with doxycycline
SO PEDIATRIC DERMATOLOGY
LA English
DT Article
DE doxycycline; MEK inhibitor; neurofibromatosis; NF1; paronychia;
   selumetinib
ID SELUMETINIB
AB A 12-year-old girl with neurofibromatosis type 1 and a large facial plexiform neurofibroma had been participating in a selumetinib clinical trial for the past 5 years. Despite decreased tumor size, she developed recalcitrant selumetinib-induced paronychia. Various antibiotics, topical medications, and surgeries were only minimally effective. Full-dose doxycycline resolved the paronychia, and sub-antimicrobial dosing has prevented recurrences for several months, permitting her to continue her selumetinib course.
C1 [Sun, Qisi; Antaya, Richard J.] Yale Univ, Sch Med, Dept Dermatol, Box 208059,333 Cedar St, New Haven, CT 06520 USA.
   [Antaya, Richard J.] Yale Univ, Sch Med, Dept Pediat, New Haven, CT 06510 USA.
C3 Yale University; Yale University
RP Antaya, RJ (通讯作者)，Yale Univ, Sch Med, Dept Dermatol, Box 208059,333 Cedar St, New Haven, CT 06520 USA.
EM richard.antaya@yale.edu
OI Sun, Qisi/0000-0002-0024-5441
CR Dombi E, 2016, NEW ENGL J MED, V375, P2550, DOI 10.1056/NEJMoa1605943
   Gottfried ON, 2010, NEUROSURG FOCUS, V28, DOI 10.3171/2009.11.FOCUS09221
   Gross AM, 2018, J CLIN ONCOL, V36, DOI 10.1200/JCO.2018.36.15_suppl.10503
   Henehan M, 2017, J EUR ACAD DERMATOL, V31, P1800, DOI 10.1111/jdv.14345
   Suh KY, 2006, BRIT J DERMATOL, V154, P191, DOI 10.1111/j.1365-2133.2005.07010.x
   Vaassen P, 2019, NEUROPEDIATRICS, V50, P300, DOI 10.1055/s-0039-1691830
NR 6
TC 3
Z9 3
U1 1
U2 3
PU WILEY
PI HOBOKEN
PA 111 RIVER ST, HOBOKEN 07030-5774, NJ USA
SN 0736-8046
EI 1525-1470
J9 PEDIATR DERMATOL
JI Pediatr. Dermatol.
PD SEP
PY 2020
VL 37
IS 5
BP 970
EP 971
DI 10.1111/pde.14276
EA JUL 2020
PG 2
WC Dermatology; Pediatrics
WE Science Citation Index Expanded (SCI-EXPANDED)
SC Dermatology; Pediatrics
GA NT2KS
UT WOS:000547468500001
PM 32644232
DA 2024-01-03
ER

PT J
AU WHITEHEAD, SM
   EYKYN, SJ
   PHILLIPS, I
AF WHITEHEAD, SM
   EYKYN, SJ
   PHILLIPS, I
TI ANAEROBIC PARONYCHIA
SO BRITISH JOURNAL OF SURGERY
LA English
DT Article
C1 ST THOMAS HOSP & MED SCH,DEPT MICROBIOL,LONDON SE1 7EH,ENGLAND.
   ST THOMAS HOSP & MED SCH,DEPT SURG,LONDON SE1 7EH,ENGLAND.
C3 University of London; King's College London; University of London;
   King's College London
CR LAHELLE O, 1947, ACTA PATHOL MICROB S, V67, P62
   LEACH RD, 1979, LANCET, V1, P35
   LEACH RD, 1979, BRIT MED J, V2, P5, DOI 10.1136/bmj.2.6181.5
   PILCHER R S, 1948, Lancet, V1, P777
   RAINS AJH, 1977, BAILEY LOVES SHORT P
   SANDUSKY W. R., 1942, Surgery, Gynecology and Obstetrics, V75, P145
   SNEDDON J, 1977, OPERATION SURGERY HA, P340
   STOKES EJ, 1958, LANCET, V1, P668
   WHITTLE CH, 1959, BRIT J DERMATOL, V71, P1, DOI 10.1111/j.1365-2133.1959.tb13352.x
   WILLIS AT, INFECTIONS NONSPORIN, P191
NR 10
TC 8
Z9 8
U1 0
U2 0
PU BLACKWELL SCIENCE LTD
PI OXFORD
PA OSNEY MEAD, OXFORD, OXON, ENGLAND OX2 0EL
SN 0007-1323
J9 BRIT J SURG
JI Br. J. Surg.
PY 1981
VL 68
IS 6
BP 420
EP 422
DI 10.1002/bjs.1800680619
PG 3
WC Surgery
WE Science Citation Index Expanded (SCI-EXPANDED)
SC Surgery
GA LT428
UT WOS:A1981LT42800017
PM 7237072
DA 2024-01-03
ER

PT J
AU Eames, T
   Grabein, B
   Kroth, J
   Wollenberg, A
AF Eames, T.
   Grabein, B.
   Kroth, J.
   Wollenberg, A.
TI Microbiological analysis of epidermal growth factor receptor inhibitor
   therapy-associated paronychia
SO JOURNAL OF THE EUROPEAN ACADEMY OF DERMATOLOGY AND VENEREOLOGY
LA English
DT Article
DE bacteria; epidermal growth factor receptor inhibitor; paronychia; skin
   toxicity; targeted therapy
AB Background
   Paronychia is a well-known, but difficult to treat cutaneous toxicity associated with epidermal growth factor receptor (EGFR) inhibitor therapy. Although bacterial and fungal infections as well as mechanical trauma may play a role as co-pathogens, there is no good basis for an empirical antimicrobial chemotherapy in these patients.
   Materials and methods
   We retrospectively analysed the microbiological results and resistance analysis of 42 cases of EGFR inhibitor-associated paronychia induced by cetuximab.
   Results
   We identified 20 different species, among these 72% Gram-positive bacteria, 23% Gram-negative bacteria and 5%Candida species. About half of the microbes identified may be considered as residential bacterial flora of the skin, but isolation of microbes from paronychia may indicate a pathogenic relevance for this type of reaction. Eight of our patients were treated with oral antibiotics, whereas two patients received oral antimycotic therapy. All other cases of paronychia were controlled using topical antiseptic, antibiotic and antimycotic agents.
   Conclusion
   Empirical oral antibiotic treatment may be performed with oral cephalosporines, ciprofloxacin, levofloxacin or moxifloxacin, as these antimicrobials have high in vitro activity against the majority of the isolated microorganisms and reach high concentrations in the relevant tissue.
C1 [Eames, T.; Kroth, J.; Wollenberg, A.] Univ Munich, Dept Dermatol & Allergy, Munich, Germany.
   [Grabein, B.] Univ Munich, Max Von Pettenkofer Inst Hyg & Med Microbiol, Munich, Germany.
C3 University of Munich; University of Munich
RP Wollenberg, A (通讯作者)，Univ Munich, Dept Dermatol & Allergy, Munich, Germany.
EM wollenberg@lrz.uni-muenchen.de
CR ABECK D, 2005, DERMATOLOGY VENEROLO, P109
   Harrer J, 2005, J AM PODIAT MED ASSN, V95, P542, DOI 10.7547/0950542
   Klein E, 2006, ALLERGO J, V15, P559
   Segaert S, 2005, ANN ONCOL, V16, P1425, DOI 10.1093/annonc/mdi279
NR 4
TC 35
Z9 36
U1 0
U2 4
PU WILEY-BLACKWELL
PI MALDEN
PA COMMERCE PLACE, 350 MAIN ST, MALDEN 02148, MA USA
SN 0926-9959
J9 J EUR ACAD DERMATOL
JI J. Eur. Acad. Dermatol. Venereol.
PD AUG
PY 2010
VL 24
IS 8
BP 958
EP 960
DI 10.1111/j.1468-3083.2009.03516.x
PG 3
WC Dermatology
WE Science Citation Index Expanded (SCI-EXPANDED)
SC Dermatology
GA 619RN
UT WOS:000279447900017
PM 20015177
DA 2024-01-03
ER

PT J
AU Kwon, SH
   Choi, JW
   Hong, JS
   Byun, SY
   Park, KC
   Youn, SW
   Huh, CH
   Na, JI
AF Kwon, Soon-Hyo
   Choi, Jae-Woo
   Hong, Jong-Soo
   Byun, Sang-Young
   Park, Kyoung-Chan
   Youn, Sang-Woong
   Huh, Chang-Hun
   Na, Jung-Im
TI Gefitinib-Induced Paronychia <i>Response to Autologous
   Platelet</i>-<i>Rich Plasma</i>
SO ARCHIVES OF DERMATOLOGY
LA English
DT Article
ID EPIDERMAL-GROWTH-FACTOR; FACTOR RECEPTOR INHIBITORS; CELL LUNG-CANCER;
   SKIN; GEL; MANAGEMENT; THERAPY; WOUNDS; TRAUMA
AB Background: Paronychia has been reported in as many as 10% of patients treated with gefitinib. Although conservative management and treatment with topical or systemic antibiotics are beneficial, no effective method exists for intractable cases. Platelet-rich plasma (PRP) consists of a high concentration of platelets that promote wound healing through chemotaxis, cell proliferation, angiogenesis, and tissue remodeling.
   Observations: We herein report a refractory case of gefitinib-induced paronychia successfully treated with autologous PRP. A 68-year-old woman who had been diagnosed as having lung adenocarcinoma with multiple bone and brain metastases initiated gefitinib therapy at an oral dose of 250 mg/d. After 1 month, multiple paronychia with periungual granulation appeared on the nail fold of the first, second, and third toenails of both feet. Because the paronychia recurred repeatedly despite use of a topical antibiotic, topical corticosteroid, and short-term systemic antibiotic, she started PRP treatment. After 3 months, the lesion showed marked improvement with minimal pain or discharge.
   Conclusion: This case highlights the therapeutic challenges of using PRP to promote tissue repair in intractable gefitinib-induced paronychia and merits further investigation. Arch Dermatol. 2012;148(12):1399-1402. Published online September 17, 2012. doi:10.1001/archdermatol.2012.3022
C1 [Kwon, Soon-Hyo; Choi, Jae-Woo; Hong, Jong-Soo; Byun, Sang-Young; Park, Kyoung-Chan; Youn, Sang-Woong; Huh, Chang-Hun; Na, Jung-Im] Seoul Natl Univ, Bundang Hosp, Coll Med, Dept Dermatol, Seoul, South Korea.
C3 Seoul National University (SNU); Seoul National University Hospital
RP Na, JI (通讯作者)，Seoul Natl Univ, Bundang Hosp, Coll Med, Dept Dermatol, 300 Gumi Dong, Songnam 463707, Gyeonggi Do, South Korea.
EM vividna@gmail.com
RI Kwon, Soon-Hyo/ABG-9309-2020; Youn, Sang Woong/J-5558-2012; Park, Kyoung
   Chan/J-5474-2012
OI Kwon, Soon-Hyo/0000-0002-7295-5725; Youn, Sang
   Woong/0000-0002-5602-3530; Huh, Chang Hun/0000-0003-3944-7777
CR Agero ALC, 2006, J AM ACAD DERMATOL, V55, P657, DOI 10.1016/j.jaad.2005.10.010
   Akingboye Akinfemi Ayobami, 2010, J Extra Corpor Technol, V42, P20
   Alsousou J, 2009, J BONE JOINT SURG BR, V91B, P987, DOI 10.1302/0301-620X.91B8.22546
   Busam KJ, 2001, BRIT J DERMATOL, V144, P1169, DOI 10.1046/j.1365-2133.2001.04226.x
   Chang GC, 2004, J CLIN ONCOL, V22, P4646, DOI 10.1200/JCO.2004.02.168
   Dainichi T, 2003, DERMATOLOGY, V207, P324, DOI 10.1159/000073100
   Driver VR, 2006, OSTOMY WOUND MANAG, V52, P68
   Eppley BL, 2006, PLAST RECONSTR SURG, V118, p147E, DOI 10.1097/01.prs.0000239606.92676.cf
   Eppley BL, 2004, PLAST RECONSTR SURG, V114, P1502, DOI 10.1097/01.PRS.0000138251.07040.51
   Heidary N, 2008, J AM ACAD DERMATOL, V58, P545, DOI 10.1016/j.jaad.2008.01.001
   Hom DB, 2007, ARCH FACIAL PLAST S, V9, P174, DOI 10.1001/archfaci.9.3.174
   Jost M, 2000, EUR J DERMATOL, V10, P505
   Kazakos K, 2009, INJURY, V40, P801, DOI 10.1016/j.injury.2008.05.002
   Kumar S, 2008, GENE THER, V15, P711, DOI 10.1038/gt.2008.35
   Lacci Kathleen M., 2010, Yale Journal of Biology and Medicine, V83, P1
   Lee MW, 2004, ACTA DERM-VENEREOL, V84, P23, DOI 10.1080/00015550310005898
   Liu Yun-Song, 2008, Beijing Da Xue Xue Bao Yi Xue Ban, V40, P34
   Mishra A, 2009, TISSUE ENG PART C-ME, V15, P431, DOI 10.1089/ten.tec.2008.0534
   Na JI, 2011, DERMATOL SURG, V37, P463, DOI 10.1111/j.1524-4725.2011.01916.x
   Nakano J, 2003, J DERMATOL, V30, P261, DOI 10.1111/j.1346-8138.2003.tb00387.x
   Rozman P, 2007, ACTA DERMATOVEN ALP, V16, P156
   Segaert S, 2005, ANN ONCOL, V16, P1425, DOI 10.1093/annonc/mdi279
   Suh KY, 2006, BRIT J DERMATOL, V154, P191, DOI 10.1111/j.1365-2133.2005.07010.x
NR 23
TC 7
Z9 7
U1 0
U2 7
PU AMER MEDICAL ASSOC
PI CHICAGO
PA 330 N WABASH AVE, STE 39300, CHICAGO, IL 60611-5885 USA
SN 0003-987X
EI 1538-3652
J9 ARCH DERMATOL
JI Arch. Dermatol.
PD DEC
PY 2012
VL 148
IS 12
BP 1399
EP 1402
DI 10.1001/archdermatol.2012.3022
PG 4
WC Dermatology
WE Science Citation Index Expanded (SCI-EXPANDED)
SC Dermatology
GA 055DN
UT WOS:000312395500011
PM 22986691
DA 2024-01-03
ER

PT J
AU Kapellen, TM
   Galler, A
   Kiess, W
AF Kapellen, TM
   Galler, A
   Kiess, W
TI Higher frequency of paronychia (nail bed infections) in pediatric and
   adolescent patients with type 1 diabetes mellitus than in non-diabetic
   peers
SO JOURNAL OF PEDIATRIC ENDOCRINOLOGY & METABOLISM
LA English
DT Article; Proceedings Paper
CT 60th Scientific Sessions of the American-Diabetes-Association
CY JUN 09-13, 2000
CL SAN ANTONIO, TEXAS
SP Amer Diabet Assoc
DE type I diabetes mellitus; paronychia; adolescents; subclinical
   neuropathy; vibration perception
ID NERVE-CONDUCTION-VELOCITY; GLYCEMIC CONTROL; MICROVASCULAR
   COMPLICATIONS; RISK-FACTORS; CHILDREN; IDDM; RETINOPATHY; PREVALENCE;
   INSULIN; ADULTS
AB Objective: Paronychia occurs frequently in adolescents, but there are no data about its prevalence in adolescents with type I diabetes mellitus (DM1). We investigated the presence and characteristics of nail-bed infections in a group of adolescent patients with DM1 aged 1020 years.
   Methods: Ninety-three children and adolescents with DM1 and 100 healthy age-matched controls were studied using a structured questionnaire. Frequency, duration and treatment of paronychia and, in the DM1 group, duration of DM, mean HbA(1c), frequency of hypoglycemia, footwear and foot care were evaluated. All patients with DM1 underwent a complete neurological examination including vibration perception, thermal perception, and light touch perception.
   Results: Adolescents with DM1, particularly girls, had a higher frequency of paronychia than controls (34.4% vs 23%; p <0.01). Diabetic patients with paronychia were older than those without and had a longer duration of DM1, while there was no difference in long-term HbA(1c) between the groups. Vibration perception was impaired in all regions measured, compared to healthy adolescents. Subclinical neuropathy and microalbuminuria was found to be more frequent in patients with paronychia than in those without.
   Conclusion: We conclude that foot examination is important and mandatory in adolescents with DM1.
C1 Univ Leipzig, Childrens Hosp, D-04317 Leipzig, Germany.
   Univ Giessen, Dept Pediat, Div Gen Pediat & Neonatol, Giessen, Germany.
C3 Leipzig University; Justus Liebig University Giessen
RP Kapellen, TM (通讯作者)，Univ Leipzig, Childrens Hosp, Oststr 21-25, D-04317 Leipzig, Germany.
CR ALLEN C, 1992, DIABETES CARE, V15, P502, DOI 10.2337/diacare.15.4.502
   BORKENSTEIN M, 1998, DIABETOL INFORM, V20, P124
   CAPUTO GM, 1994, NEW ENGL J MED, V331, P854, DOI 10.1056/NEJM199409293311307
   CONNOLLY B, 1963, ARCH DIS CHILD, V63, P71
   DORCHY H, 1985, EUR J PEDIATR, V144, P310, DOI 10.1007/BF00441770
   EEGOLOFSON O, 1968, ACTA PAEDIATR SCAND, V55, P163
   Golden SH, 1999, DIABETES CARE, V22, P1408, DOI 10.2337/diacare.22.9.1408
   Gough A, 1997, LANCET, V350, P855, DOI 10.1016/S0140-6736(97)04495-4
   Heymanns M, 1997, Handchir Mikrochir Plast Chir, V29, P307
   HOFFMAN WH, 1983, J PEDIATR-US, V102, P351, DOI 10.1016/S0022-3476(83)80647-7
   Holl RW, 1998, HORM RES, V50, P68, DOI 10.1159/000053108
   HYLLIENMARK L, 1995, DIABETOLOGIA, V38, P685, DOI 10.1007/s001250050338
   *INT SOC PED AD DI, 2000, ISPAD CONS GUID MAN, P99
   KAAR ML, 1983, ACTA PAEDIATR SCAND, V72, P373, DOI 10.1111/j.1651-2227.1983.tb09731.x
   KIESS W, 1994, HORM METAB RES, V26, P351, DOI 10.1055/s-2007-1001703
   KIMATA Y, 1995, PLAST RECONSTR SURG, V95, P719, DOI 10.1097/00006534-199504000-00014
   KUMAR S, 1991, DIABETES RES CLIN PR, V13, P63, DOI 10.1016/0168-8227(91)90034-B
   LANGFORD DT, 1989, BRIT J SURG, V76, P45, DOI 10.1002/bjs.1800760114
   LINIGER C, 1990, DIABETIC MED, V7, P859, DOI 10.1111/j.1464-5491.1990.tb01319.x
   LUDVIGSSON J, 1979, ACTA PAEDIATR SCAND, V68, P739, DOI 10.1111/j.1651-2227.1979.tb18449.x
   MARPHOFFER W, 1993, DIABETES RES CLIN PR, V19, P83
   ORCHARD TJ, 1990, DIABETES, V39, P1116, DOI 10.2337/diabetes.39.9.1116
   SHAW JE, 2000, NEW CONCEPTS DIABETE, P208
   STAHELI LT, 1991, PEDIATRICS, V88, P371
   THISSEN R, 1995, Z ALLG MED, V71, P1824
   Yosipovitch G, 1998, DIABETES CARE, V21, P506, DOI 10.2337/diacare.21.4.506
   YOUNG RJ, 1986, DIABETOLOGIA, V29, P156, DOI 10.1007/BF02427086
NR 27
TC 7
Z9 8
U1 0
U2 4
PU FREUND PUBLISHING HOUSE LTD
PI LONDON
PA STE 500, CHESHAM HOUSE, 150 REGENT ST, LONDON W1R 5FA, ENGLAND
SN 0334-018X
J9 J PEDIATR ENDOCR MET
JI J. Pediatr. Endocrinol. Metab.
PD JUN
PY 2003
VL 16
IS 5
BP 751
EP 758
DI 10.1515/JPEM.2003.16.5.751
PG 8
WC Endocrinology & Metabolism; Pediatrics
WE Conference Proceedings Citation Index - Science (CPCI-S); Science Citation Index Expanded (SCI-EXPANDED)
SC Endocrinology & Metabolism; Pediatrics
GA 699CB
UT WOS:000184037400008
PM 12880125
DA 2024-01-03
ER

PT J
AU Masago, K
   Irie, K
   Fujita, S
   Imamichi, F
   Okada, Y
   Katakami, N
   Fukushima, S
   Yatabe, Y
AF Masago, Katsuhiro
   Irie, Kei
   Fujita, Shiro
   Imamichi, Fumiko
   Okada, Yutaka
   Katakami, Nobuyuki
   Fukushima, Shoji
   Yatabe, Yasushi
TI Relationship between Paronychia and Drug Concentrations of Epidermal
   Growth Factor Receptor Tyrosine Kinase Inhibitors
SO ONCOLOGY
LA English
DT Article
DE Drug concentration; Epidermal growth factor receptor; Paronychia;
   Tyrosine kinase inhibitor
ID CELL LUNG-CANCER; OPEN-LABEL; 1ST-LINE TREATMENT; SKIN; ERLOTINIB;
   GEFITINIB; REPAIR; CHEMOTHERAPY; MULTICENTER; PHASE-3
AB Purpose: The purpose of the study was to evaluate the site of paronychia in patients with non-small cell lung cancer harboring an epidermal growth factor receptor (EGFR) gene activating mutation who were treated with EGFR tyrosine kinase inhibitors (EGFR TKIs). Patients and Methods: The study included SS patients with non-small-cell lung cancer who were treated with an EGFR TKIs. Resulting all toxicities were graded using the Common Terminology Criteria for Adverse Events version 4.0 system. Drug concentrations were determined with use of a quantum triple-quadrupole mass spectrometer and dried blood spots testing. Results: Paronychia most commonly occurred in the thumb and the big toe. There was no correlation between the severity of paronychia and the drug concentration of each EGFR TKI at the site of paronychia. The mean penetration rates of the drug from plasma to the tip of the finger and toe were 74.1% (erlotinib), 82.2% (gefitinib), and 99.9% (afatinib). Conclusions: High concentrations of an EGFR TKI at the affected site did not play a role in the onset mechanism of paronychia. Therefore, educating patients about ways to avoid compression may be a better approach to managing this adverse event than reducing the dose of the EGFR-TKI or stopping treatment. (C) 2018 S. Karger AG, Basel
C1 [Masago, Katsuhiro; Fujita, Shiro; Yatabe, Yasushi] Aichi Canc Ctr, Dept Pathol & Mol Diagnost, Nagoya, Aichi, Japan.
   [Irie, Kei; Okada, Yutaka] Inst Biomed Res & Innovat, Div Pharm, Kobe, Hyogo, Japan.
   [Imamichi, Fumiko] Inst Biomed Res & Innovat, Div Nursing Dept, Kobe, Hyogo, Japan.
   [Masago, Katsuhiro; Fujita, Shiro; Katakami, Nobuyuki] Inst Biomed Res & Innovat, Div Integrated Oncol, Kobe, Hyogo, Japan.
   [Fukushima, Shoji] Kobe Gakuin Univ, Fac Pharmaceut Sci, Dept Pharmaceut, Kobe, Hyogo, Japan.
C3 Aichi Cancer Center; Institute for Biomedical Research & Innovation
   (IBRI); Institute for Biomedical Research & Innovation (IBRI); Institute
   for Biomedical Research & Innovation (IBRI); Kobe Gakuin University
RP Masago, K (通讯作者)，Aichi Canc Ctr, Dept Pathol & Mol Diagnost, Chigusa Ku, Nagoya, Aichi 4648681, Japan.
EM masago@aichi-cc.jp
RI YATABE, Yasushi/J-6461-2014
OI YATABE, Yasushi/0000-0003-1788-559X; Fujita, Shiro/0000-0002-2629-0152;
   irie, kei/0000-0002-0820-1208
CR [Anonymous], 2013, GUID BIOAN METH VAL
   Chen KL, 2016, JAMA DERMATOL, V152, P340, DOI 10.1001/jamadermatol.2015.4448
   Davies DE, 1999, ALLERGY, V54, P771
   Goldstraw Peter, 2007, J Thorac Oncol, V2, P706, DOI 10.1097/JTO.0b013e31812f3c1a
   Heidary N, 2008, J AM ACAD DERMATOL, V58, P545, DOI 10.1016/j.jaad.2008.01.001
   Hirose T, 2016, LUNG CANCER, V93, P69, DOI 10.1016/j.lungcan.2016.01.005
   Holgate ST, 2000, CLIN EXP ALLERGY, V30, P37
   Jost M, 2000, EUR J DERMATOL, V10, P505
   Lacouture ME, 2006, NAT REV CANCER, V6, P803, DOI 10.1038/nrc1970
   Li M, 2001, J IMMUNOL, V166, P7128, DOI 10.4049/jimmunol.166.12.7128
   Lisi P, 2014, ONCOLOGY-BASEL, V87, P311, DOI 10.1159/000365994
   Mitsudomi T, 2010, LANCET ONCOL, V11, P121, DOI 10.1016/S1470-2045(09)70364-X
   Mok TS, 2009, NEW ENGL J MED, V361, P947, DOI 10.1056/NEJMoa0810699
   NANNEY LB, 1990, J INVEST DERMATOL, V94, P742, DOI 10.1111/1523-1747.ep12874601
   Pastore S, 2008, J INVEST DERMATOL, V128, P1365, DOI 10.1038/sj.jid.5701184
   Robert C, 2005, LANCET ONCOL, V6, P491, DOI 10.1016/S1470-2045(05)70243-6
   Rosell R, 2012, LANCET ONCOL, V13, P239, DOI 10.1016/S1470-2045(11)70393-X
   Ulivi P, 2013, MOL CLIN ONCOL, V1, P575, DOI 10.3892/mco.2013.100
   Wu YL, 2015, ANN ONCOL, V26, P1883, DOI 10.1093/annonc/mdv270
   Yarden Y, 2001, NAT REV MOL CELL BIO, V2, P127, DOI 10.1038/35052073
   Zhou CC, 2011, LANCET ONCOL, V12, P735, DOI 10.1016/S1470-2045(11)70184-X
NR 21
TC 8
Z9 9
U1 1
U2 5
PU KARGER
PI BASEL
PA ALLSCHWILERSTRASSE 10, CH-4009 BASEL, SWITZERLAND
SN 0030-2414
EI 1423-0232
J9 ONCOLOGY-BASEL
JI Oncology
PY 2018
VL 95
IS 4
BP 251
EP 256
DI 10.1159/000490177
PG 6
WC Oncology
WE Science Citation Index Expanded (SCI-EXPANDED)
SC Oncology
GA GU4AJ
UT WOS:000445222200008
PM 29902802
DA 2024-01-03
ER

PT J
AU Lee, KW
   Burm, JS
   Yang, WY
AF Lee, Kang W.
   Burm, Jin S.
   Yang, Won Y.
TI Keloid formation on the great toe after chronic paronychia secondary to
   ingrown nail
SO INTERNATIONAL WOUND JOURNAL
LA English
DT Article
DE Great toe; Ingrown nail; Keloid; Paronychia
ID PATHOGENESIS
AB Keloid is a clinically intractable fibro-proliferative disease that spreads beyond the original scar or lesion. Although several theories have attempted to explain the mechanism of keloid formation, the phenomenon still remains obscure. Our present study examines a rare case of keloid formation that occurred on the great toe after a repeated paronychia secondary to an ingrown nail. The 22-year-old female patient had a large keloid with chronic paronychia and a history of ingrown nails on her left great toe on both the lateral nail folds. We excised the keloids and made new lateral nail grooves without extracting the nail. The open wounds were conservatively managed with the help of moisturized dressings until the wounds were completely epithelialised. Adjuvant therapies with oral medication, intermittent intralesional injection and toe care were performed during the follow-up period. Histopathological analysis of the specimen revealed the presence of irregular, thick, glassy and dense collagen of keloid and inflammation of paronychia. During the 14-month follow-up period, adjuvant combination therapies successfully inhibited recurrence of keloid as well as paronychia and the normal appearance of the great toe was maintained. This study addresses a case of keloid formation on the great toe due to repeated recurrence of ingrown nails and consequent chronic paronychia. It is implied that if an ingrown nail is not controlled, it will result in the production of chronic inflammation and tension stress, which might trigger the formation of a secondary keloid.
C1 [Lee, Kang W.; Burm, Jin S.; Yang, Won Y.] Kyung Hee Univ, Coll Med, Dept Plast & Reconstruct Surg, Seoul 130702, South Korea.
C3 Kyung Hee University
RP Burm, JS (通讯作者)，Kyung Hee Univ, Coll Med, Dept Plast & Reconstruct Surg, 1 Hoeki Dong, Seoul 130702, South Korea.
EM jsburm@gmail.com
RI Burm, Jin Sik/AAI-1042-2020
CR Akaishi S, 2008, MED HYPOTHESES, V71, P32, DOI 10.1016/j.mehy.2008.01.032
   Al-Attar A, 2006, PLAST RECONSTR SURG, V117, P286, DOI 10.1097/01.prs.0000195073.73580.46
   Boyce DE, 2001, BRIT J PLAST SURG, V54, P511, DOI 10.1054/bjps.2001.3638
   ENDO T, 1995, BRIT J PLAST SURG, V48, P43, DOI 10.1016/0007-1226(95)90030-6
   Fong EP, 2002, MED HYPOTHESES, V58, P264, DOI 10.1054/mehy.2001.1426
   Gurunluoglu R, 1997, ANN PLAS SURG, V39, P662
   LEFLORE I, 1991, J NATL MED ASSOC, V83, P463
   Slemp AE, 2006, CURR OPIN PEDIATR, V18, P396, DOI 10.1097/01.mop.0000236389.41462.ef
NR 8
TC 4
Z9 5
U1 0
U2 4
PU WILEY
PI HOBOKEN
PA 111 RIVER ST, HOBOKEN 07030-5774, NJ USA
SN 1742-4801
EI 1742-481X
J9 INT WOUND J
JI Int. Wound J.
PD APR
PY 2013
VL 10
IS 2
BP 200
EP 202
DI 10.1111/j.1742-481X.2012.01068.x
PG 3
WC Dermatology; Surgery
WE Science Citation Index Expanded (SCI-EXPANDED)
SC Dermatology; Surgery
GA 112DB
UT WOS:000316571100013
PM 23506345
OA hybrid, Green Published
DA 2024-01-03
ER

PT J
AU Lu, CW
   Wang, TY
   Yen, CF
   Chen, KH
   Wu, CE
   Wang, CL
   Hsu, PC
   Fang, YF
   Li, SH
   Ko, HW
   Tseng, LC
   Shih, FY
   Lin, Y
   Chen, MJ
   Chen, CB
   Pang, JHS
   Chung, WH
   Ko, YS
AF Lu, Chun-Wei
   Wang, Ting-Ya
   Yen, Chi-Feng
   Chen, Kang-Hua
   Wu, Chiao-En
   Wang, Chih-Liang
   Hsu, Ping-Chih
   Fang, Yueh-Fu
   Li, Shih-Hong
   Ko, How-Wen
   Tseng, Li-Chuan
   Shih, Feng-Ya
   Lin, Yu-, Jr.
   Chen, Mei-Jun
   Chen, Chun-Bing
   Pang, Jong-Hwei Su
   Chung, Wen-Hung
   Ko, Yu-Shien
TI Using betaxolol for the prevention of paronychia induced by epidermal
   growth factor receptor inhibitors: a case-control cohort study
SO INTERNATIONAL JOURNAL OF DERMATOLOGY
LA English
DT Article
AB Background High rates of posttreatment discomfort, infection, recurrence, and increased time to return to work have been noted after nail plate avulsion resulting from epidermal growth factor receptor tyrosine kinase inhibitor(EGFR-TKI)-induced paronychia, which may even interrupt the course of treatment for EGFR-TKI therapy. Thus, we conducted this study to determine how effectively a topical beta-blocker, betaxolol, prevents EGFR-TKI-induced paronychia.
   Methods This case-control cohort study included a total of 131 non-small-cell lung cancer patients. The prevention group comprised 40 patients treated with topical betaxolol 0.25% solution to prevent paronychia while they received EGFR-TKI therapy. The control group comprised 91 patients who did not preventively use topical betaxolol 0.25% solution while receiving EGFR-TKI therapy. The patients' age, gender, antineoplastic regimen, duration of antineoplastic treatment before the appearance of lesions, number of involved digits (fingernails or toenails) with lesions, grading of paronychia, and pain score were recorded.
   Results In terms of the cumulative incidence of paronychia, significant differences (P < 0.01) were noted at both the 2nd and 3rd months after starting EGFR-TKIs. Furthermore, the average visual analogue scale scores were 3.125 and 6.29 in the prevention group and control group, respectively (P < 0.01). The average grades of paronychia were 1.5 and 2.12 in the prevention group and control group, respectively (P < 0.01). The average numbers of involved digits were 2.25 (range: 1-5 digits) in the prevention group and 3.03 (range: 1-7) in the control group (P = 0.07).
   Conclusions Preventively using topical betaxolol can significantly decrease the incidence, VAS score, and grading of EGFR-TKI-induced paronychia.
C1 [Lu, Chun-Wei; Yen, Chi-Feng; Chen, Mei-Jun; Chen, Chun-Bing; Chung, Wen-Hung] Chang Gung Mem Hosp, Drug Hypersensit Clin & Res Ctr, Dept Dermatol, 5 Fuxing St, Taoyuan 333, Taiwan.
   [Lu, Chun-Wei; Yen, Chi-Feng; Hsu, Ping-Chih; Fang, Yueh-Fu; Ko, How-Wen; Chen, Chun-Bing; Chung, Wen-Hung; Ko, Yu-Shien] Chang Gung Univ, Coll Med, Taoyuan, Taiwan.
   [Lu, Chun-Wei; Chen, Chun-Bing; Pang, Jong-Hwei Su; Ko, Yu-Shien] Chang Gung Univ, Grad Inst Clin Med Sci, Taoyuan, Taiwan.
   [Wang, Ting-Ya] Taipei Vet Gen Hosp, Dept Internal Med, Taipei, Taiwan.
   [Chen, Kang-Hua] Chang Gung Univ, Coll Med, Sch Nursing, Taoyuan, Taiwan.
   [Chen, Kang-Hua] Chang Gung Mem Hosp, Dept Nursing, Taoyuan, Taiwan.
   [Wu, Chiao-En] Chang Gung Univ, Chang Gung Mem Hosp Linkou, Dept Internal Med, Coll Med,Div Hematol Oncol, Taoyuan, Taiwan.
   [Wang, Chih-Liang] Chang Gung Univ, Mol Med Res Ctr, Taoyuan, Taiwan.
   [Wang, Chih-Liang] Chang Gung Mem Hosp, Dept Thorac Med, Div Pulm Oncol & Intervent Bronchoscopy, Taoyuan, Taiwan.
   [Hsu, Ping-Chih; Fang, Yueh-Fu; Li, Shih-Hong; Ko, How-Wen] Chang Gung Mem Hosp, Dept Internal Med, Div Thorac Med, Taoyuan, Taiwan.
   [Tseng, Li-Chuan; Shih, Feng-Ya] Chang Gung Mem Hosp, Dept Oncol Case Management, Taoyuan, Taiwan.
   [Lin, Yu-, Jr.] Chang Gung Univ, Res Serv Ctr Hlth Informat, Taoyuan, Taiwan.
   [Pang, Jong-Hwei Su] Chang Gung Mem Hosp, Dept Phys Med & Rehabil, Taoyuan, Taiwan.
   [Ko, Yu-Shien] Chang Gung Mem Hosp, Dept Internal Med, Cardiovasc Div, Taoyuan, Taiwan.
C3 Chang Gung Memorial Hospital; Chang Gung University; Chang Gung
   University; Taipei Veterans General Hospital; Chang Gung University;
   Chang Gung Memorial Hospital; Chang Gung University; Chang Gung Memorial
   Hospital; Chang Gung University; Chang Gung Memorial Hospital; Chang
   Gung Memorial Hospital; Chang Gung Memorial Hospital; Chang Gung
   University; Chang Gung Memorial Hospital; Chang Gung Memorial Hospital
RP Chung, WH (通讯作者)，Chang Gung Mem Hosp, Drug Hypersensit Clin & Res Ctr, Dept Dermatol, 5 Fuxing St, Taoyuan 333, Taiwan.; Ko, YS (通讯作者)，Chang Gung Mem Hosp, Microscope Core Lab, Cardiovasc Div, 5 Fuxing St, Taoyuan 333, Taiwan.
EM chungwh.tw@gmail.com; c12037@cgmh.org.tw
RI Chen, Chun-Bing/AAP-9395-2020; wang, chih-liang/GSD-6038-2022; Wu,
   Chiao-En/AAZ-1032-2020
OI Chen, Chun-Bing/0000-0002-7378-4235; Wu, Chiao-En/0000-0002-1081-8805
FU Research Services Center for Health Information of Chang Gung Memorial
   Hospital [CIRPD1D0032, CMRPGBI0011-3]; Ministry of Science and
   Technology (Taiwan) [NMRPD1G1171, NMRPD 1H1031]
FX The authors would like to thank all of the patients who participated in
   this study, as well as the Research Services Center for Health
   Information of Chang Gung Memorial Hospital (Grant CIRPD1D0032,
   CMRPGBI0011-3), and the Ministry of Science and Technology (Taiwan)
   (Grant NMRPD1G1171, NMRPD 1H1031) for funding the research.
CR Balagula Y, 2011, INT J DERMATOL, V50, P129, DOI 10.1111/j.1365-4632.2010.04791.x
   Califano R, 2015, DRUGS, V75, P1335, DOI 10.1007/s40265-015-0434-6
   Chu CY, 2017, J FORMOS MED ASSOC, V116, P413, DOI 10.1016/j.jfma.2017.03.001
   Garden BC, 2012, J AM ACAD DERMATOL, V67, P400, DOI 10.1016/j.jaad.2011.10.009
   Imai H, 2018, LUNG CANCER, V126, P41, DOI 10.1016/j.lungcan.2018.10.014
   Lacouture ME, 2013, EXPERT REV ANTICANC, V13, P721, DOI [10.1586/era.13.30, 10.1586/ERA.13.30]
   Melchionna R, 2012, J INVEST DERMATOL, V132, P1908, DOI 10.1038/jid.2012.51
   Melosky B, 2015, CURR ONCOL, V22, P123, DOI 10.3747/co.22.2430
   Yen CF, 2020, INT J DERMATOL, V59, P326, DOI 10.1111/ijd.14730
   Yen CF, 2018, J AM ACAD DERMATOL, V78, pE143, DOI 10.1016/j.jaad.2018.01.015
   Yen CF, 2018, J AM ACAD DERMATOL, V78, pE89, DOI 10.1016/j.jaad.2017.09.050
NR 11
TC 1
Z9 1
U1 0
U2 0
PU WILEY
PI HOBOKEN
PA 111 RIVER ST, HOBOKEN 07030-5774, NJ USA
SN 0011-9059
EI 1365-4632
J9 INT J DERMATOL
JI Int. J. Dermatol.
PD FEB
PY 2021
VL 60
IS 2
BP 179
EP 184
DI 10.1111/ijd.15099
EA SEP 2020
PG 6
WC Dermatology
WE Science Citation Index Expanded (SCI-EXPANDED)
SC Dermatology
GA PT6LF
UT WOS:000572422300001
PM 32975313
DA 2024-01-03
ER

PT J
AU Kanerva, L
   Estlander, T
   Jolanki, R
AF Kanerva, L
   Estlander, T
   Jolanki, R
TI Optician's occupational allergic contact dermatitis, paresthesia and
   paronychia caused by anaerobic acrylic sealants
SO CONTACT DERMATITIS
LA English
DT Article
DE occupational; allergic contact dermatitis; optician; paresthesia;
   paronychia; anaerobic sealant; adhesive; ethylene glycol dimethacrylate;
   2-hydroxyethyl methacrylate; (meth)acrylates; material safety data
   sheets
ID SAFETY DATA SHEETS; RESINS
C1 Finnish Inst Occupat Hlth, Dermatol Sect, FIN-00250 Helsinki, Finland.
C3 Finnish Institute of Occupational Health
RP Kanerva, L (通讯作者)，Finnish Inst Occupat Hlth, Dermatol Sect, Topeliuksenkatu 41 AA, FIN-00250 Helsinki, Finland.
CR ADAMS RM, 1999, OCCUPATIONAL SKIN DI, P1
   Allardice J T, 1967, Trans St Johns Hosp Dermatol Soc, V53, P86
   BARAN RL, 1990, DERMATOL CLIN, V8, P1
   CONDESALAZAR L, 1988, CONTACT DERMATITIS, V18, P129, DOI 10.1111/j.1600-0536.1988.tb04497.x
   DEMPSEY KJ, 1982, J AM ACAD DERMATOL, V7, P779, DOI 10.1016/S0190-9622(82)70160-4
   HenriksEckerman ML, 1997, CONTACT DERMATITIS, V36, P164, DOI 10.1111/j.1600-0536.1997.tb00405.x
   JANSEN K, 1975, BERUFSDERMATOSEN, V23, P183
   Kanerva L, 1998, CONTACT DERMATITIS, V38, P114, DOI 10.1111/j.1600-0536.1998.tb05669.x
   Kanerva L, 1997, CONTACT DERMATITIS, V37, P255, DOI 10.1111/j.1600-0536.1997.tb02460.x
   Kanerva L, 2000, CONTACT DERMATITIS, V42, P289
   Kanerva L, 2000, EUR J DERMATOL, V10, P223
   Kanerva L, 1997, CLIN DERMATOL, V15, P533, DOI 10.1016/S0738-081X(97)00006-0
   Kanerva L, 1997, EUR J DERMATOL, V7, P177
   KANERVA L, 1989, CONTACT DERMATITIS, V20, P201, DOI 10.1111/j.1600-0536.1989.tb04657.x
   Kanerva L, 2000, HDB OCCUPATIONAL DER, P1
   KANERVA L, 1989, CURRENT TOPICS CONTA, P352
   MATHIAS CGT, 1984, ARCH DERMATOL, V120, P1202, DOI 10.1001/archderm.120.9.1202
   PETERS K, 1986, CONTACT DERMATITIS, V15, P188, DOI 10.1111/j.1600-0536.1986.tb01326.x
   RANCHOFF RE, 1985, J AM ACAD DERMATOL, V13, P1015, DOI 10.1016/S0190-9622(85)70255-1
   Tucker SC, 1999, CONTACT DERMATITIS, V40, P278, DOI 10.1111/j.1600-0536.1999.tb06064.x
NR 20
TC 4
Z9 4
U1 0
U2 1
PU MUNKSGAARD INT PUBL LTD
PI COPENHAGEN
PA 35 NORRE SOGADE, PO BOX 2148, DK-1016 COPENHAGEN, DENMARK
SN 0105-1873
J9 CONTACT DERMATITIS
JI Contact Dermatitis
PD FEB
PY 2001
VL 44
IS 2
BP 117
EP 119
DI 10.1034/j.1600-0536.2001.t01-1-44020918.x
PG 3
WC Allergy; Dermatology
WE Science Citation Index Expanded (SCI-EXPANDED)
SC Allergy; Dermatology
GA 392VW
UT WOS:000166434100026
PM 11205394
DA 2024-01-03
ER

PT J
AU Shafritz, AB
   Coppage, JM
AF Shafritz, Adam B.
   Coppage, Jeff M.
TI Acute and Chronic Paronychia of the Hand
SO JOURNAL OF THE AMERICAN ACADEMY OF ORTHOPAEDIC SURGEONS
LA English
DT Review
ID EPONYCHIAL MARSUPIALIZATION; SURGICAL-TREATMENT; CELL CARCINOMA;
   THERAPY; PATIENT; FINGER; NAIL; MICROBIOLOGY; PERIONYCHIUM; ONYCHOLYSIS
AB Acute and chronic infections and inflammation adjacent to the fingernail, or paronychia, are common. Paronychia typically develops following a breakdown in the barrier between the nail plate and the adjacent nail fold and is often caused by bacterial or fungal pathogens; however, noninfectious etiologies, such as chemical irritants, excessive moisture, systemic conditions, and medications, can cause nail changes. Abscesses associated with acute infections may spontaneously decompress or may require drainage and local wound care along with a short course of appropriate antibiotics. Chronic infections have a multifactorial etiology and can lead to nail changes, including thickening, ridging, and discoloration. Large, prospective studies are needed to identify the best treatment regimen for acute and chronic paronychia.
C1 [Shafritz, Adam B.; Coppage, Jeff M.] Univ Vermont, Coll Med, Dept Orthopaed & Rehabil, Burlington, VT 05405 USA.
C3 University of Vermont
RP Shafritz, AB (通讯作者)，Univ Vermont, Coll Med, Dept Orthopaed & Rehabil, Burlington, VT 05405 USA.
CR Ahmed I, 2000, J AM ACAD DERMATOL, V42, P339, DOI 10.1016/S0190-9622(00)90107-5
   [Anonymous], 2011, GREENS OPERATIVE HAN
   BARAN R, 1981, J DERMATOL SURG ONC, V7, P106, DOI 10.1111/j.1524-4725.1981.tb00609.x
   BEDNAR MS, 1991, J HAND SURG-AM, V16A, P314, DOI 10.1016/S0363-5023(10)80118-2
   Bowles F, 2011, EMERG MED J, V28, P342, DOI 10.1136/emj.2008.070706
   BROOK I, 1981, AM J SURG, V141, P703, DOI 10.1016/0002-9610(81)90082-9
   BROOK I, 1990, ANN EMERG MED, V19, P994, DOI 10.1016/S0196-0644(05)82561-2
   BROOK I, 1993, J HAND SURG-BRIT EUR, V18B, P358, DOI 10.1016/0266-7681(93)90063-L
   CANALES FL, 1989, HAND CLIN, V5, P515
   Clark DC, 2003, AM FAM PHYSICIAN, V68, P2167
   Dainichi T, 2003, DERMATOLOGY, V207, P324, DOI 10.1159/000073100
   DANIEL CR, 1985, DERMATOL CLIN, V3, P461, DOI 10.1016/S0733-8635(18)30885-4
   Daniel CR, 1996, CUTIS, V58, P397
   Daniel CR, 2004, CUTIS, V73, P81
   Daudén E, 2000, BRIT J DERMATOL, V142, P1063, DOI 10.1046/j.1365-2133.2000.03509.x
   Domínguez MVG, 2007, J EUR ACAD DERMATOL, V21, P710, DOI 10.1111/j.1468-3083.2006.02006.x
   Fassler, 1996, J Am Acad Orthop Surg, V4, P84
   Fung V, 2010, J PLAST RECONSTR AES, V63, pE191, DOI 10.1016/j.bjps.2009.02.091
   Gorva AD, 2005, J HAND SURG-BRIT EUR, V30B, P534, DOI 10.1016/j.jhsb.2005.01.011
   Grover C, 2006, DERMATOL SURG, V32, P393, DOI 10.1111/j.1524-4725.2006.32079.x
   Jebson PJL, 1998, HAND CLIN, V14, P547
   KEITH JE, 1986, J HAND SURG-AM, V11A, P410, DOI 10.1016/S0363-5023(86)80151-4
   KEYSER JJ, 1976, PLAST RECONSTR SURG, V58, P66, DOI 10.1097/00006534-197607000-00011
   KHOKHAR N, 1983, SOUTHERN MED J, V76, P927, DOI 10.1097/00007611-198307000-00031
   Konheim A, 2009, CLIN EXP DERMATOL, V34, pe258, DOI 10.1111/j.1365-2230.2008.03162.x
   Nakano J, 2003, J DERMATOL, V30, P261, DOI 10.1111/j.1346-8138.2003.tb00387.x
   Ogunlusi Johnson D, 2005, Tech Hand Up Extrem Surg, V9, P120, DOI 10.1097/01.bth.0000163575.00615.69
   Pabari Amit, 2011, Tech Hand Up Extrem Surg, V15, P75, DOI 10.1097/BTH.0b013e3181ec089e
   Patel MR, 2011, GREENS OPERATIVE HAN, P97
   Rigopoulos D, 2009, CLIN EXP DERMATOL, V34, P94, DOI 10.1111/j.1365-2230.2008.02928.x
   Rigopoulos D, 2009, BRIT J DERMATOL, V160, P858, DOI 10.1111/j.1365-2133.2008.08988.x
   Rigopoulos D, 2008, AM FAM PHYSICIAN, V77, P339
   Ritting AW, 2012, J HAND SURG-AM, V37A, P1068, DOI 10.1016/j.jhsa.2011.11.021
   Rockwell PG, 2001, AM FAM PHYSICIAN, V63, P1113
   Rosen T, 1997, INT J DERMATOL, V36, P788, DOI 10.1046/j.1365-4362.1997.00309.x
   Rubright JH, 2011, J HAND SURG-AM, V36A, P340, DOI 10.1016/j.jhsa.2010.10.014
   Sass JO, 2000, DERMATOLOGY, V200, P40, DOI 10.1159/000018313
   Smith M, 2005, EMERG MED J, V22, P436, DOI 10.1136/emj.2005.025726
   STONE OJ, 1964, ARCH DERMATOL, V89, P455, DOI 10.1001/archderm.1964.01590270141032
   Toma E, 2001, AIDS, V15, P1979, DOI 10.1097/00002030-200110190-00010
   Tosri R, 2010, J HAND SURG-AM, V35A, P125, DOI 10.1016/j.jhsa.2009.10.024
   Tosti A, 1999, BRIT J DERMATOL, V140, P1165
   Tosti A, 2002, J AM ACAD DERMATOL, V47, P73, DOI 10.1067/mjd.2002.122191
   TRONCOSO A, 1991, MODERN PATHOL, V4, P66
   Turkmen A, 2004, BRIT J PLAST SURG, V57, P93
   WARE JW, 1977, HAND, V9, P49, DOI 10.1016/S0072-968X(77)80031-4
   Wollina U, 2001, J EUR ACAD DERMATOL, V15, P82, DOI 10.1046/j.1468-3083.2001.00177-6.x
   ZAIAS N, 1965, J INVEST DERMATOL, V44, P107, DOI 10.1038/jid.1965.21
   Zaias N, 1980, NAIL HLTH DIS, P31
   Zerboni R, 1998, LANCET, V351, P1256, DOI 10.1016/S0140-6736(05)79324-7
   ZOOK EG, 1990, HAND CLIN, V6, P1
   ZOOK EG, 1980, J HAND SURG-AM, V5, P528, DOI 10.1016/S0363-5023(80)80100-6
NR 52
TC 29
Z9 31
U1 0
U2 9
PU LIPPINCOTT WILLIAMS & WILKINS
PI PHILADELPHIA
PA TWO COMMERCE SQ, 2001 MARKET ST, PHILADELPHIA, PA 19103 USA
SN 1067-151X
EI 1940-5480
J9 J AM ACAD ORTHOP SUR
JI J. Am. Acad. Orthop. Surg.
PD MAR
PY 2014
VL 22
IS 3
BP 165
EP 174
DI 10.5435/JAAOS-22-03-165
PG 10
WC Orthopedics; Surgery
WE Science Citation Index Expanded (SCI-EXPANDED)
SC Orthopedics; Surgery
GA AC7ZK
UT WOS:000332752600004
PM 24603826
DA 2024-01-03
ER

PT J
AU Gianni, C
AF Gianni, C.
TI Treatment and prevention of paronychia using a new combination of
   topicals: report of 30 cases
SO GIORNALE ITALIANO DI DERMATOLOGIA E VENEREOLOGIA
LA English
DT Article
DE Paronychia; Candidiasis; Hand dermatitis
ID TACROLIMUS; MANAGEMENT
AB Aim. Moderate and chronic paronychia is a common disease affecting the hand. Treatment can be effective but the affection is often recurrent, especially as an occupational disease. Moreover, this condition may be complicated by a Candida spp or by bacterial infections. Therefore, general preventive measures can be useful in maintaining health. The aim of this study was to investigate the efficacy and tolerability of a new combination of topical medications in the treatment and prevention of moderate and chronic paronychia. This formulation includes an insulating polymer (Syn-cell barrier), two topical antifungals (octopirox and climbazole) and a molecule with anti-inflammatory activity (corticoid-like repair).
   Methods. Thirty adult subjects (age, 16-78 years; 24 females and 6 males) affected by moderate or chronic paronychia, with or without nail alterations, were evaluated. Included in the study were patients with allergic contact dermatitis (8), irritant contact dermatitis (19), psoriatic paronychia (2 patients), lichen planus of the nails (1 patient). Sometimes Candida spp or bacteria overlapped with paronychia (16 patients positive for Candida spp and 4 patients with bacterial paronychia), sometimes infectious paronychia was not associated with dermatitis of the hands. All 30 subjects were treated with a new cream formulation, three applications per day for 2 months. In 8 patients with proven and severe candidiasis of the nails, oral fluconazole 100 mg was added for 20 days. All patients with bacterial perionyxis took clarithromycin 500 mg twice daily for six days. Patients were then followed for 8 weeks.
   Results. After two months of treatment, 26 patients responded to therapy. In particular, the treatment evaluation at the end of the follow-up period showed a clinical cure in 46.6% (14 patients), improvement in 40% (12 patients), and failure in 13.4% (4 patients). There was a side effect (moderate skin irritation) in 2 patients, but the drug was not discontinued.
   Conclusion. Results of the present study, based on its safety, effectiveness and innovative features, indicate that this combination of topical cream may be considered as a new alternative for treatment and prevention of paronychia, especially in case of occupational hand disease where prolonged treatment and continuous prevention are needed.
C1 Ctr Diagnost Italiano, Unit Dermatol, Milan, Italy.
RP Gianni, C (通讯作者)，Ctr Diagnost Italiano, Unit Dermatol, Milan, Italy.
EM claudiagianni@tiscali.it
RI , ./G-4020-2013
OI , ./0000-0002-8174-7207
CR Amichai B, 1999, J DERMATOL TREAT, V10, P199, DOI 10.3109/09546639909056029
   BARLOW AJE, 1970, BRIT J DERMATOL, V82, P448, DOI 10.1111/j.1365-2133.1970.tb02204.x
   Bäumer W, 2005, BRIT J DERMATOL, V153, P136, DOI 10.1111/j.1365-2133.2005.06745.x
   CANALES FL, 1989, HAND CLIN, V5, P515
   Dickel Heinrich, 2002, Am J Clin Dermatol, V3, P283, DOI 10.2165/00128071-200203040-00006
   Elias PM, 2005, J INVEST DERMATOL, V125, P183, DOI 10.1111/j.0022-202X.2005.23668.x
   Habif TP, 2004, CLIN DERMATOLOGY COL, P871
   HAY RJ, 1988, BRIT J DERMATOL, V118, P47, DOI 10.1111/j.1365-2133.1988.tb01749.x
   LAUERMA AI, 1994, ARCH DERMATOL RES, V286, P337, DOI 10.1007/BF00402225
   Rigopoulos D, 2009, BRIT J DERMATOL, V160, P858, DOI 10.1111/j.1365-2133.2008.08988.x
   Rigopoulos D, 2008, AM FAM PHYSICIAN, V77, P339
   Rockwell PG, 2001, AM FAM PHYSICIAN, V63, P1113
   Roé E, 2006, J AM ACAD DERMATOL, V55, P429, DOI 10.1016/j.jaad.2006.04.062
   Samman PD, 1979, TXB DERMATOLOGY, V2, P1834
   Schurer NY, 2006, SKIN BARRIER, P519
   Shemer A, 2013, CLIN DERMATOL, V31, P578, DOI 10.1016/j.clindermatol.2013.06.015
   Tosti A, 2002, J AM ACAD DERMATOL, V47, P73, DOI 10.1067/mjd.2002.122191
   Vester L, 2012, CONTACT DERMATITIS, V66, P264, DOI 10.1111/j.1600-0536.2011.02048.x
   Wilkinson SM, 2004, ROOKS TXB DERMATOLOG
   Zaias N, 1990, NAIL HLTH DIS, P131
NR 20
TC 2
Z9 2
U1 0
U2 1
PU EDIZIONI MINERVA MEDICA
PI TURIN
PA CORSO BRAMANTE 83-85 INT JOURNALS DEPT., 10126 TURIN, ITALY
SN 0392-0488
EI 1827-1820
J9 GIORN ITAL DERMAT V
JI G. Ital. Dermatol. Venereol.
PD AUG
PY 2015
VL 150
IS 4
BP 357
EP 362
PG 6
WC Dermatology
WE Science Citation Index Expanded (SCI-EXPANDED)
SC Dermatology
GA CT6PC
UT WOS:000362933900002
PM 25854670
DA 2024-01-03
ER

PT J
AU Colson, AE
   Sax, PE
   Keller, MJ
   Turk, BK
   Pettus, PT
   Platt, R
   Choo, PW
AF Colson, AE
   Sax, PE
   Keller, MJ
   Turk, BK
   Pettus, PT
   Platt, R
   Choo, PW
TI Paronychia in association with indinavir treatment
SO CLINICAL INFECTIOUS DISEASES
LA English
DT Article
AB To assess a possible association between antiretroviral treatment and paronychia, we conducted a retrospective cohort study of 288 human immunodeficiency virus-positive protease inhibitor recipients. Indinavir treatment-adjusted for age, sex, CD4 count, diabetes status and other antiretroviral drug exposures-was significantly associated with paronychia of the great toe (hazard ratio 4.7; 95% confidence interval 1.6-13.9).
C1 Brigham & Womens Hosp, Channing Lab, Boston, MA 02115 USA.
   Brigham & Womens Hosp, Dept Med, Boston, MA 02115 USA.
   Harvard Univ, Sch Med, Harvard Pilgrim Hlth Care, Dept Ambulatory Care & Prevent, Boston, MA USA.
C3 Harvard University; Brigham & Women's Hospital; Harvard University;
   Brigham & Women's Hospital; Harvard University; Harvard Medical School;
   Harvard Pilgrim Health Care
RP Colson, AE (通讯作者)，Brigham & Womens Hosp, Channing Lab, 181 Longwood Ave, Boston, MA 02115 USA.
FU NHLBI NIH HHS [HL-07427] Funding Source: Medline
CR BARNETT GO, 1979, P IEEE, V67, P1226, DOI 10.1109/PROC.1979.11438
   BOUREZANE Y, 1999, 6 C RETR OPP INF CHI
   Bouscarat F, 1998, NEW ENGL J MED, V338, P1776, DOI 10.1056/NEJM199806113382417
   Carr A, 1998, LANCET, V351, P1881, DOI 10.1016/S0140-6736(98)03391-1
   CROWLEY J, 1977, J AM STAT ASSOC, V72, P27, DOI 10.2307/2286902
   DANIEL CR, 1984, J AM ACAD DERMATOL, V10, P250, DOI 10.1016/S0190-9622(84)70032-6
   DANIEL CR, 1997, NAILS THERAPY DIAGNO, P163
   FETTER A, 2000, 7 C RETR OPP INF SAN
   KAPLAN RP, 1983, J AM ACAD DERMATOL, V8, P95, DOI 10.1016/S0190-9622(83)70012-5
   Monforte AD, 1998, AIDS, V12, P328
   Zerboni R, 1998, LANCET, V351, P1256, DOI 10.1016/S0140-6736(05)79324-7
NR 11
TC 3
Z9 3
U1 0
U2 0
PU UNIV CHICAGO PRESS
PI CHICAGO
PA 1427 E 60TH ST, CHICAGO, IL 60637-2954 USA
SN 1058-4838
J9 CLIN INFECT DIS
JI Clin. Infect. Dis.
PD JAN 1
PY 2001
VL 32
IS 1
BP 140
EP 143
DI 10.1086/317546
PG 4
WC Immunology; Infectious Diseases; Microbiology
WE Science Citation Index Expanded (SCI-EXPANDED)
SC Immunology; Infectious Diseases; Microbiology
GA 385PF
UT WOS:000166012300018
PM 11118393
OA Bronze
DA 2024-01-03
ER

PT J
AU Dainichi, T
   Tanaka, M
   Tsuruta, N
   Furue, M
   Noda, K
AF Dainichi, T
   Tanaka, M
   Tsuruta, N
   Furue, M
   Noda, K
TI Development of multiple paronychia and periungual granulation in
   patients treated with gefitinib, an inhibitor of epidermal growth factor
   receptor
SO DERMATOLOGY
LA English
DT Article
DE gefitinib; epidermal growth factor receptor; non-small-cell lung cancer;
   paronychia; periungual granulation
ID TYROSINE KINASE; CANCER; ZD1839
C1 Hamanoumachi Hosp, Dept Dermatol, Fukuoka, Japan.
   Hamanoumachi Hosp, Dept Internal Med, Fukuoka, Japan.
   Kyushu Univ, Grad Sch Med Sci, Dept Dermatol, Fukuoka 812, Japan.
C3 Kyushu University
RP Dainichi, T (通讯作者)，Nakatsushima Hosp, Dept Dermatol, 1304-1 Kechi Ko, Nagasaki 8170322, Japan.
RI Dainichi, Teruki/AAL-5400-2020
OI Dainichi, Teruki/0000-0002-9497-0029
CR Busam KJ, 2001, BRIT J DERMATOL, V144, P1169, DOI 10.1046/j.1365-2133.2001.04226.x
   DERAEVE L, 1986, DERMATOLOGICA, V172, P278, DOI 10.1159/000249356
   Herbst RS, 2002, J CLIN ONCOL, V20, P3815, DOI 10.1200/JCO.2002.03.038
   LUETTEKE NC, 1994, GENE DEV, V8, P399, DOI 10.1101/gad.8.4.399
   van Doorn R, 2002, BRIT J DERMATOL, V147, P598, DOI 10.1046/j.1365-2133.2002.04864.x
NR 5
TC 29
Z9 30
U1 0
U2 2
PU KARGER
PI BASEL
PA ALLSCHWILERSTRASSE 10, CH-4009 BASEL, SWITZERLAND
SN 1018-8665
J9 DERMATOLOGY
JI Dermatology
PY 2003
VL 207
IS 3
BP 324
EP 325
DI 10.1159/000073100
PG 2
WC Dermatology
WE Science Citation Index Expanded (SCI-EXPANDED)
SC Dermatology
GA 739KM
UT WOS:000186343700019
PM 14571080
DA 2024-01-03
ER

PT J
AU Durdu, M
   Ruocco, V
AF Durdu, Murat
   Ruocco, Vincenzo
TI Clinical and cytologic features of antibiotic-resistant acute paronychia
SO JOURNAL OF THE AMERICAN ACADEMY OF DERMATOLOGY
LA English
DT Article
DE diagnosis; erythema multiforme; fungus; herpes virus; infectious
   diseases; orf virus; pemphigus vulgaris; Tzanck smear
ID HERPETIC WHITLOW; PEMPHIGUS-VULGARIS; PRIMARY SYPHILIS; TZANCK SMEAR;
   DIAGNOSIS; MANIFESTATIONS; INFECTIONS; LESIONS; HAND
AB Background: Acute paronychia usually is treated as a bacterial infection, but antibiotic-resistant acute paronychia may be caused by other infectious and noninfectious problems.
   Objective: We sought to describe the clinical, etiologic, cytologic, and therapeutic features of antibiotic-resistant acute paronychia.
   Methods: A retrospective review of medical records and cytology was performed in 58 patients (age, 1 month-91 years; 36 children and adolescents [62%] and 22 adults [38%]) who had antibiotic-resistant acute paronychias.
   Results: Causes of paronychia included bacteria (25 patients [43%]), viruses (21 patients [36%]), fungi (5 patients [9%]), drugs (3 patients [5%]), pemphigus vulgaris (3 patients [5%]), and trauma (1 patient [2%]). Diagnostic cytologic findings were noted in 54 patients (93%); no diagnostic cytologic findings were present with drug-induced (3 patients) or traumatic (1 patient) paronychia. The most common predisposing factors were the habits of finger-or thumb-sucking (14 patients [24%]) and nail-biting (11 patients [19%]). Complications included id reaction with erythema multiforme in 3 patients (5%).
   Limitations: Limitations include retrospective study design from 1 treatment center.
   Conclusion: Antibiotic-resistant acute paronychia may be infectious or noninfectious. Cytologic examination with Tzanck smear may be useful diagnostically and may prevent unnecessary use of antibiotics and surgical drainage.
C1 [Durdu, Murat] Baskent Univ, Adana Hosp, Fac Med, Dept Dermatol, TR-01130 Adana, Turkey.
   [Ruocco, Vincenzo] Univ Naples 2, Dept Dermatol, Naples, Italy.
C3 Baskent University; Adana State Hospital; Universita della Campania
   Vanvitelli
RP Durdu, M (通讯作者)，Baskent Univ, Adana Hosp, Fac Med, Dept Dermatol, TR-01130 Adana, Turkey.
EM sivandr@hotmail.com
RI Durdu, Murat/H-9068-2019
OI Durdu, Murat/0000-0003-1247-3932
CR BARTON LL, 1974, PEDIATRICS, V54, P372
   Bonifaz Alexandro, 2013, Skinmed, V11, P14
   Cohen PR, 2007, AM J CLIN DERMATOL, V8, P259, DOI 10.2165/00128071-200708050-00001
   de Ocariz MDS, 1998, PEDIATR DERMATOL, V15, P384, DOI 10.1046/j.1525-1470.1998.1998015384.x
   DEKONING GAJ, 1977, BRIT J VENER DIS, V53, P386
   Durdu M, 2008, J AM ACAD DERMATOL, V59, P958, DOI 10.1016/j.jaad.2008.07.059
   Durdu Murat, 2011, Skinmed, V9, P23
   Engineer L, 2000, J AM ACAD DERMATOL, V43, P529, DOI 10.1067/mjd.2000.106236
   FEDER HM, 1983, AM J DIS CHILD, V137, P861, DOI 10.1001/archpedi.1983.02140350035009
   GULY HR, 1993, ARCH EMERG MED, V10, P301
   Habibi M, 2008, INT J DERMATOL, V47, P1141, DOI 10.1111/j.1365-4632.2008.03796.x
   HURST LC, 1991, J HAND SURG-AM, V16A, P311, DOI 10.1016/S0363-5023(10)80117-0
   Ilkit M, 2012, CRIT REV MICROBIOL, V38, P191, DOI 10.3109/1040841X.2011.645520
   Karpathios T, 2012, PAEDIATR INT CHILD H, V32, P121, DOI 10.1179/2046905511Y.0000000004
   KINGSBURY DH, 1972, ARCH DERMATOL, V105, P458, DOI 10.1001/archderm.1972.01620060088021
   Lederman ER, 2007, PEDIATR INFECT DIS J, V26, P740, DOI 10.1097/INF.0b013e31806211bf
   Lee HE, 2004, INT J CLIN PRACT, V58, P1174, DOI 10.1111/j.1742-1241.2004.00111.x
   LEUNG AKC, 1990, CLIN PEDIATR, V29, P690, DOI 10.1177/000992289002901201
   MCGINLEY KJ, 1988, J CLIN MICROBIOL, V26, P950, DOI 10.1128/JCM.26.5.950-953.1988
   MONTEMARANO AD, 1993, ARCH DERMATOL, V129, P786, DOI 10.1001/archderm.129.6.786
   Perna AG, 2002, DERMATOL CLIN, V20, P343, DOI 10.1016/S0733-8635(01)00006-7
   Riesbeck K, 2003, J CLIN MICROBIOL, V41, P4901, DOI 10.1128/JCM.41.10.4901-4903.2003
   Rigopoulos D, 2008, AM FAM PHYSICIAN, V77, P339
   Robayna MG, 1997, BRIT J DERMATOL, V137, P812
   Rockwell PG, 2001, AM FAM PHYSICIAN, V63, P1113
   Ruocco E, 2011, J EUR ACAD DERMATOL, V25, P125, DOI 10.1111/j.1468-3083.2010.03740.x
   Ruocco V, 1999, INT J DERMATOL, V38, P830, DOI 10.1046/j.1365-4362.1999.00815.x
   Sander A, 1997, LANCET, V350, P1078, DOI 10.1016/S0140-6736(05)70459-1
   Sezer E, 2009, EUR J DERMATOL, V19, P636, DOI 10.1684/ejd.2009.0771
   STARZYCKI Z, 1983, BRIT J VENER DIS, V59, P169
   Szinnai G, 2001, EUR J PEDIATR, V160, P528, DOI 10.1007/s004310100800
   WHITEHEAD SM, 1981, BRIT J SURG, V68, P420, DOI 10.1002/bjs.1800680619
NR 32
TC 16
Z9 17
U1 1
U2 6
PU MOSBY-ELSEVIER
PI NEW YORK
PA 360 PARK AVENUE SOUTH, NEW YORK, NY 10010-1710 USA
SN 0190-9622
J9 J AM ACAD DERMATOL
JI J. Am. Acad. Dermatol.
PD JAN
PY 2014
VL 70
IS 1
BP 120
EP +
DI 10.1016/j.jaad.2013.09.042
PG 8
WC Dermatology
WE Science Citation Index Expanded (SCI-EXPANDED)
SC Dermatology
GA 275RE
UT WOS:000328694200024
PM 24355264
DA 2024-01-03
ER

PT J
AU DANIEL, CR
AF DANIEL, CR
TI PARONYCHIA
SO DERMATOLOGIC CLINICS
LA English
DT Article
C1 UNIV MISSISSIPPI, MED CTR, MED DERMATOL, JACKSON, MS 39216 USA.
C3 University of Mississippi Medical Center; University of Mississippi
CR BARAN R, 1981, J DERMATOL SURG ONC, V7, P106, DOI 10.1111/j.1524-4725.1981.tb00609.x
   BARAN R, 1981, NAIL
   BARAN R, 1984, DISEASES NAILS THEIR
   BARROW MV, 1967, ARCH DERMATOL, V95, P200, DOI 10.1001/archderm.95.2.200
   BAUMAL A, 1973, ARCH DERMATOL, V107, P751, DOI 10.1001/archderm.107.5.751
   CHANDA JJ, 1978, ARCH DERMATOL, V114, P626
   DANIEL C, COMMUNICATION
   DANIEL CR, 1984, J AM ACAD DERMATOL, V10, P250, DOI 10.1016/S0190-9622(84)70032-6
   DANIEL CR, 1983, CURRENT THERAPY
   FISHER AA, 1982, CUTIS, V29, P214
   GANOR S, 1975, BRIT J DERMATOL, V92, P685, DOI 10.1111/j.1365-2133.1975.tb03150.x
   GANOR S, 1974, BRIT J DERMATOL, V90, P77, DOI 10.1111/j.1365-2133.1974.tb06364.x
   HERMAN EW, 1981, ARCH DERMATOL, V117, P26, DOI 10.1001/archderm.117.1.26
   KAHN G, 1969, ARCH DERMATOL, V100, P699, DOI 10.1001/archderm.100.6.699
   LEWIN K, 1969, BRIT J DERMATOL, V81, P671, DOI 10.1111/j.1365-2133.1969.tb16206.x
   LOVY MR, 1980, J AM ACAD DERMATOL, V2, P66, DOI 10.1016/S0190-9622(80)80296-9
   MACKIE RM, 1973, BRIT J DERMATOL, V89, P533, DOI 10.1111/j.1365-2133.1973.tb03018.x
   MASAHIRO T, 1981, ARCH DERMATOL, V117, P495
   NORTON LA, 1980, J AM ACAD DERMATOL, V2, P451, DOI 10.1016/S0190-9622(80)80144-7
   PATTERSON JW, 1977, ARCH DERMATOL, V113, P1429, DOI 10.1001/archderm.113.10.1429
   ROOK A, 1979, TXB DERMATOLOGY
   Runne U, 1981, Curr Probl Dermatol, V9, P102
   SAMMAN PD, 1978, NAILS DISEASE
   SELMANOWITZ VJ, 1981, ARCH DERMATOL, V117, P504, DOI 10.1001/archderm.117.8.504
   SHELLEY WB, 1964, ARCH DERMATOL, V90, P412, DOI 10.1001/archderm.1964.01600040040008
   Stone O J, 1975, Int J Dermatol, V14, P661, DOI 10.1111/j.1365-4362.1975.tb00159.x
   STONE OJ, 1964, ARCH DERMATOL, V89, P455, DOI 10.1001/archderm.1964.01590270141032
   STONE OJ, 1968, CLIN PEDIATR, V7, P104, DOI 10.1177/000992286800700213
   TIMPATANAPONG P, 1984, ARCH DERMATOL, V120, P1052, DOI 10.1001/archderm.120.8.1052
   VOORHEES JJ, 1981, ARCH DERMATOL, V117, P418, DOI 10.1001/archderm.117.7.418
   ZAIAS N, 1980, NAIL HLTH DISEASE
   ZALAR GL, 1980, ARCH DERMATOL, V116, P80, DOI 10.1001/archderm.116.1.80
   1978, MODERN MED, V36, P129
NR 33
TC 10
Z9 10
U1 1
U2 1
PU W B SAUNDERS CO-ELSEVIER INC
PI PHILADELPHIA
PA 1600 JOHN F KENNEDY BOULEVARD, STE 1800, PHILADELPHIA, PA 19103-2899 USA
SN 0733-8635
EI 1558-0520
J9 DERMATOL CLIN
JI Dermatol. Clin.
PY 1985
VL 3
IS 3
BP 461
EP 464
DI 10.1016/S0733-8635(18)30885-4
PG 4
WC Dermatology
WE Science Citation Index Expanded (SCI-EXPANDED)
SC Dermatology
GA AME61
UT WOS:A1985AME6100012
PM 3830507
DA 2024-01-03
ER

PT J
AU Matter-Parrat, V
   Lazarus, P
   Goldammer, F
   Bensa, M
   Ronde-Oustau, C
   Liverneaux, PA
   Facca, S
AF Matter-Parrat, Valerie
   Lazarus, Priscille
   Goldammer, Fiona
   Bensa, Marie
   Ronde-Oustau, Cecile
   Liverneaux, Phillipe Andre
   Facca, Sybille
TI Homogenization of the management of acute paronychia with abscess
   formation within the context of an evaluation of professional practices
SO ORTHOPAEDICS & TRAUMATOLOGY-SURGERY & RESEARCH
LA English
DT Article
DE Acute paronychia; Evaluation of professional practices; Antibiotic
   therapy
ID ANTIBIOTICS; TREATMENT.; INFECTION
AB Introduction: There is no consensus in the literature, or even within the same team, on the most appropriate treatment option for acute paronychia with abscess formation. The performance of an evaluation of professional practices (EPP) using a clinical audit measures the quality of our practices with the aim of standardizing them. Therefore, the primary objective of this study was to develop a clinical pathway for the management of acute paronychia with abscess formation. The secondary objectives were to evaluate our professional practices using a clinical audit before and after the dissemination of the clinical pathway and then recommend strategies for improving our management of acute paronychia with abscess formation. Materials and Methods: A working group was established that designed an audit grid comprised of 15 items. Thirty patients (Group 1) who had an acute paronychia with abscess formation were included and their health records were analyzed using this audit grid. The working group then developed a clinical pathway for the management of acute paronychia with abscess formation. Thirty new patients (Group 2) were included after the dissemination of this clinical pathway and their records were analyzed using the same audit grid. Results: Our clinical pathway for the management of acute paronychia was validated by the local infectious disease committee of our university hospital center. The difference between groups 1 and 2 was significant (p < 0.05) for eight items. There was no significant difference in the rate of surgical revision between the two groups. Discussion: This EPP enabled us to develop a clinical pathway that detailed the processes for managing acute paronychia with abscess formation, and in particular it provided indications for antibiotic therapy and its limitations. Level of Evidence: IV, retrospective study. (c) 2021 Published by Elsevier Masson SAS.
C1 [Matter-Parrat, Valerie] Inst Monegasque Med & Chirurg Sport IM2S, 11 Ave Ostende, MC-98000 Monaco, Monaco.
   [Lazarus, Priscille; Goldammer, Fiona; Bensa, Marie; Liverneaux, Phillipe Andre; Facca, Sybille] Univ Strasbourg, Hop Univ Strasbourg, Serv Chirurg Main, SOS Main,Icube CNRS 7357, 1 Ave Moliere, F-67000 Strasbourg, France.
   [Ronde-Oustau, Cecile] Hop Univ Strasbourg, Dept Chirurg Orthoped, Unite Chirurg Sept, 1 Ave Moliere, F-67000 Strasbourg, France.
C3 Universites de Strasbourg Etablissements Associes; Universite de
   Strasbourg; CHU Strasbourg; Universites de Strasbourg Etablissements
   Associes; Universite de Strasbourg; CHU Strasbourg
RP Facca, S (通讯作者)，Univ Strasbourg, Hop Univ Strasbourg, Serv Chirurg Main, SOS Main,Icube CNRS 7357, 1 Ave Moliere, F-67000 Strasbourg, France.
EM sybille.facca@chru-strasbourg.fr
OI Liverneaux, Philippe/0000-0002-5509-8995; MATTER-PARRAT,
   Valerie/0000-0002-5173-8764
CR Agence Nationale d'accreditation et d'evaluation en sante, 1999, AUD CLIN BAS METH
   BROOK I, 1993, J HAND SURG-BRIT EUR, V18B, P358, DOI 10.1016/0266-7681(93)90063-L
   Fahimi J, 2015, CAN J EMERG MED, V17, P420, DOI 10.1017/cem.2014.52
   Haute Autorite de sante, 2019, PRIS CHARG INF CUT B, P5
   Ogunlusi Johnson D, 2005, Tech Hand Up Extrem Surg, V9, P120, DOI 10.1097/01.bth.0000163575.00615.69
   Pierrart J, 2016, HAND SURG REHABIL, V35, P40, DOI 10.1016/j.hansur.2015.12.003
   Rabarin F, 2017, ORTHOP TRAUMATOL-SUR, V103, P933, DOI 10.1016/j.otsr.2017.03.024
   Ritting AW, 2012, J HAND SURG-AM, V37A, P1068, DOI 10.1016/j.jhsa.2011.11.021
   Rockwell PG, 2001, AM FAM PHYSICIAN, V63, P1113
   Shafritz AB, 2014, J AM ACAD ORTHOP SUR, V22, P165, DOI 10.5435/JAAOS-22-03-165
NR 10
TC 0
Z9 0
U1 0
U2 0
PU ELSEVIER MASSON, CORP OFF
PI PARIS
PA 65 CAMILLE DESMOULINS CS50083 ISSY-LES-MOULINEAUX, 92442 PARIS, FRANCE
SN 1877-0568
J9 ORTHOP TRAUMATOL-SUR
JI Orthop. Traumatol.-Surg. Res.
PD SEP
PY 2021
VL 107
IS 5
AR 102982
DI 10.1016/j.otsr.2021.102982
EA AUG 2021
PG 5
WC Orthopedics; Surgery
WE Science Citation Index Expanded (SCI-EXPANDED)
SC Orthopedics; Surgery
GA UE4AA
UT WOS:000687831600027
PM 34102333
OA Green Published, hybrid
DA 2024-01-03
ER

PT J
AU Tosti, A
   Piraccini, BM
   D'Antuono, A
   Marzaduri, S
   Bettoli, V
AF Tosti, A
   Piraccini, BM
   D'Antuono, A
   Marzaduri, S
   Bettoli, V
TI Paronychia associated with antiretroviral therapy
SO BRITISH JOURNAL OF DERMATOLOGY
LA English
DT Article
DE AIDS; HIV; indinavir; ingrowing toenail; lamivudine; paronychia;
   pyogenic granuloma; zidovudine
AB We report six HIV patients who developed painful periungual inflammation of several nails during treatment with the antiretroviral drugs indinavir and lamivudine. The lesions appeared 2-12 months after starting treatment. The occurrence of paronychia in HIV patients has recently been reported in two groups of patients receiving either indinavir or lamivudine. Dermatologists should be aware of this recently reported and probably not uncommon side-effect of antiretroviral treatment in order to avoid an invasive approach to the nail lesions.
C1 Univ Bologna, Dept Dermatol, I-40138 Bologna, Italy.
   Univ Ferrara, Dept Dermatol, I-44100 Ferrara, Italy.
C3 University of Bologna; University of Ferrara
RP Tosti, A (通讯作者)，Univ Bologna, Dept Dermatol, Via Massarenti 1, I-40138 Bologna, Italy.
RI Piraccini, Bianca Maria/A-1537-2018; Piraccini, Bianca
   Maria/AAD-5957-2021
OI Piraccini, Bianca Maria/0000-0001-6537-9689; Piraccini, Bianca
   Maria/0000-0001-6537-9689; tosti, antonella/0000-0001-5516-4043;
   d'antuono, antonietta/0000-0002-7502-5718
CR Baran R, 1990, J DERMATOL TREAT, V1, P151
   BLUMENTAL G, 1984, J AM ACAD DERMATOL, V4, P677
   Bouscarat F, 1998, NEW ENGL J MED, V338, P1776, DOI 10.1056/NEJM199806113382417
   DERAEVE L, 1986, DERMATOLOGICA, V172, P278, DOI 10.1159/000249356
   HODAK E, 1984, J AM ACAD DERMATOL, V11, P1166, DOI 10.1016/S0190-9622(84)70271-4
   ZAIAS N, 1990, NAIL HLTH DIS, P83
   Zerboni R, 1998, LANCET, V351, P1256, DOI 10.1016/S0140-6736(05)79324-7
NR 7
TC 36
Z9 36
U1 1
U2 1
PU BLACKWELL SCIENCE LTD
PI OXFORD
PA P O BOX 88, OSNEY MEAD, OXFORD OX2 0NE, OXON, ENGLAND
SN 0007-0963
J9 BRIT J DERMATOL
JI Br. J. Dermatol.
PD JUN
PY 1999
VL 140
IS 6
BP 1165
EP 1168
PG 4
WC Dermatology
WE Science Citation Index Expanded (SCI-EXPANDED)
SC Dermatology
GA 208FV
UT WOS:000080981100030
PM 10354091
DA 2024-01-03
ER

PT J
AU Jung, C
   Amhis, J
   Levy, C
   Salabi, V
   Nacera, B
   Samia, R
   Bidet, P
   Aberrane, S
   Bonacorsi, S
   Cohen, R
AF Jung, Camille
   Amhis, Jamil
   Levy, Corinne
   Salabi, Vincent
   Nacera, Berkani
   Samia, Rahmani
   Bidet, Philippe
   Aberrane, Said
   Bonacorsi, Stephane
   Cohen, Robert
TI Group A Streptococcal Paronychia and Blistering Distal Dactylitis in
   Children: Diagnostic Accuracy of a Rapid Diagnostic Test and Efficacy of
   Antibiotic Treatment
SO JOURNAL OF THE PEDIATRIC INFECTIOUS DISEASES SOCIETY
LA English
DT Article
DE blistering distal dactylitis; children; group A Streptococcus rapid
   detection antigen; paronychia
AB Among 174 children with blistering distal dactylitis or paronychia, 36.2% had a positive group A Streptococcus (GAS) rapid detection antigen. For GAS, the outcome for patients who received amoxicillin was favorable in all cases without any surgical procedures; 44.6% of cases due to Staphylococcus aureus infection (38.7%) required surgery.
C1 [Jung, Camille] CHI Creteil, Clin Res Ctr, 40 Ave Verdun, F-94000 Creteil, France.
   [Jung, Camille] CHI Creteil, Dept Pediat, Creteil, France.
   [Amhis, Jamil; Salabi, Vincent; Nacera, Berkani; Samia, Rahmani] CHI Creteil, Dept Pediat Surg, Creteil, France.
   [Levy, Corinne; Cohen, Robert] Assoc Clin & Therapeut Infantile Val de Marne, St Maur Des Fosses, France.
   [Levy, Corinne; Cohen, Robert] Paris Est Univ, IMRB GRC GEMINI, Creteil, France.
   [Bidet, Philippe; Bonacorsi, Stephane] Robert Debre Hosp, AP HP, Dept Microbiol, Paris, France.
   [Bidet, Philippe; Bonacorsi, Stephane] Paris Diderot Univ, Sorbonne Paris Cite, Paris, France.
   [Aberrane, Said] CHI Creteil, Dept Microbiol, Creteil, France.
C3 Universite Paris-Est-Creteil-Val-de-Marne (UPEC); CHI Creteil;
   Universite Paris-Est-Creteil-Val-de-Marne (UPEC); CHI Creteil;
   Universite Paris-Est-Creteil-Val-de-Marne (UPEC); CHI Creteil;
   Universite Paris-Est-Creteil-Val-de-Marne (UPEC); Assistance Publique
   Hopitaux Paris (APHP); Universite Paris Cite; Hopital Universitaire
   Hotel-Dieu - APHP; Hopital Universitaire Paul-Brousse - APHP; Hopital
   Universitaire Robert-Debre - APHP; Universite Paris Cite; Universite
   Paris-Est-Creteil-Val-de-Marne (UPEC); CHI Creteil
RP Jung, C (通讯作者)，CHI Creteil, Clin Res Ctr, 40 Ave Verdun, F-94000 Creteil, France.
EM camille.jung@gmail.com
RI Cohen, Robert/AAM-4426-2021; Bonacorsi, Stéphane/HGB-3185-2022; LEVY,
   Corinne/AAM-3541-2021
OI Cohen, Robert/0000-0001-6151-0686; LEVY, Corinne/0000-0002-1927-6360;
   JUNG, Camille/0000-0001-8486-8939
FU Centre Hospitalier Intercommunal de Creteil
FX This study was supported by Centre Hospitalier Intercommunal de Creteil.
CR Anjaneyan G, 2018, BLISTERING DISTAL DA
   Bidet P, 2012, EUR J CLIN MICROBIOL, V31, P2817, DOI 10.1007/s10096-012-1635-5
   Clegg HW, 2003, PEDIATR INFECT DIS J, V22, P726, DOI 10.1097/01.inf.0000078835.72497.ab
   Cohen JF, 2013, J PEDIATR-US, V162, P1282, DOI 10.1016/j.jpeds.2013.01.050
   Cohen R, 2014, ARCH PEDIATRIE, V21, pS93, DOI 10.1016/S0929-693X(14)72268-7
   Cohen R, 2015, CLIN INFECT DIS, V60, P267, DOI 10.1093/cid/ciu794
   d'Humières C, 2015, PEDIATR INFECT DIS J, V34, P557, DOI 10.1097/INF.0000000000000677
   Fretzayas A, 2011, PEDIATR DERMATOL, V28, P433, DOI 10.1111/j.1525-1470.2011.01312.x
   HAYS GC, 1975, PEDIATRICS, V56, P129
   Kowtoniuk R, 2018, JAMA DERMATOL, V154, P1480, DOI 10.1001/jamadermatol.2018.3345
   Lyon M, 2004, J EMERG MED, V26, P421, DOI 10.1016/j.jemermed.2003.08.015
   Steer AC, 2009, LANCET INFECT DIS, V9, P611, DOI 10.1016/S1473-3099(09)70178-1
   Tanz RR, 2018, J PEDIAT INF DIS SOC, V7, pE145, DOI 10.1093/jpids/pix086
NR 13
TC 6
Z9 7
U1 0
U2 1
PU OXFORD UNIV PRESS
PI OXFORD
PA GREAT CLARENDON ST, OXFORD OX2 6DP, ENGLAND
SN 2048-7193
EI 2048-7207
J9 J PEDIAT INF DIS SOC
JI J. Pediatr. Infect. Dis. Soc.
PD DEC
PY 2020
VL 9
IS 6
BP 756
EP 759
DI 10.1093/jpids/piz079
PG 4
WC Infectious Diseases; Pediatrics
WE Science Citation Index Expanded (SCI-EXPANDED)
SC Infectious Diseases; Pediatrics
GA RG1EG
UT WOS:000635276900014
PM 31782958
DA 2024-01-03
ER

PT J
AU TOSTI, A
   GUERRA, L
   MORELLI, R
   BARDAZZI, F
   FANTI, PA
AF TOSTI, A
   GUERRA, L
   MORELLI, R
   BARDAZZI, F
   FANTI, PA
TI ROLE OF FOODS IN THE PATHOGENESIS OF CHRONIC PARONYCHIA
SO JOURNAL OF THE AMERICAN ACADEMY OF DERMATOLOGY
LA English
DT Article
ID CONTACT-DERMATITIS; IMMEDIATE
AB Background: Chronic paronychia is a condition that is pathologically characterized by spongiotic inflammation; it can be exacerbated by various and concomitant factors.
   Objective: The aim of this study was to assess whether chronic paronychia in food handlers may have clinical, pathologic, and immunohistochemical similarities with immediate contact dermatitis caused by foods.
   Methods: Twenty food handlers affected by chronic paronychia were submitted to patch tests with the fresh foods that were suspected of being the cause of the dermatitis.
   Results: Nine patients had a positive reaction to a 20-minute open patch test with fresh foods applied on the proximal nailfold. In two patients the pathologic study of the positive open patch test site showed acanthosis, exocytosis, and spongiosis of the epidermis and the presence of an inflammatory lymphocytic infiltrate in the dermis.
   Conclusion: Our results confirm the view that an immediate hypersensitivity reaction to foods can be responsible for some cases of chronic paronychia in food handlers.
RP TOSTI, A (通讯作者)，UNIV BOLOGNA,DEPT DERMATOL,IST CLIN DERMATOL,VIA MASSARENTI 1,I-40138 BOLOGNA,ITALY.
RI Bardazzi, Federico/HKE-8187-2023; Guerra, Liliana/G-8849-2016
OI Bardazzi, Federico/0000-0001-6162-2004; Guerra,
   Liliana/0000-0001-6274-6607; tosti, antonella/0000-0001-5516-4043
CR BARAN R, 1981, NAIL, P39
   BARLOW AJE, 1970, BRIT J DERMATOL, V82, P448, DOI 10.1111/j.1365-2133.1970.tb02204.x
   CORDELL JL, 1984, J HISTOCHEM CYTOCHEM, V32, P219, DOI 10.1177/32.2.6198355
   Hjorth N, 1976, Contact Dermatitis, V2, P28, DOI 10.1111/j.1600-0536.1976.tb02975.x
   JUHLIN L, 1964, ACTA DERM-VENEREOL, V44, P349
   MAIBACH H, 1976, ARCH DERMATOL, V112, P1289, DOI 10.1001/archderm.112.9.1289
   NETHERCOTT JR, 1989, J AM ACAD DERMATOL, V21, P485, DOI 10.1016/S0190-9622(89)70212-7
   SEEBERG G, 1952, Acta Derm Venereol Suppl (Stockh), V32, P320
   STONE OJ, 1964, ARCH DERMATOL, V89, P455, DOI 10.1001/archderm.1964.01590270141032
   TOSTI A, 1990, CONTACT DERMATITIS, V22, P81, DOI 10.1111/j.1600-0536.1990.tb01522.x
   ZAIAS N, 1990, NAIL HLTH DISEASE, P134
   ZAIAS N, 1980, NAIL HLTH DISEASE, P143
NR 12
TC 31
Z9 33
U1 0
U2 0
PU MOSBY-YEAR BOOK INC
PI ST LOUIS
PA 11830 WESTLINE INDUSTRIAL DR, ST LOUIS, MO 63146-3318
SN 0190-9622
J9 J AM ACAD DERMATOL
JI J. Am. Acad. Dermatol.
PD NOV
PY 1992
VL 27
IS 5
BP 706
EP 710
DI 10.1016/0190-9622(92)70242-8
PN 1
PG 5
WC Dermatology
WE Science Citation Index Expanded (SCI-EXPANDED)
SC Dermatology
GA JV886
UT WOS:A1992JV88600010
PM 1430392
DA 2024-01-03
ER

PT J
AU BEDNAR, MS
   LANE, LB
AF BEDNAR, MS
   LANE, LB
TI EPONYCHIAL MARSUPIALIZATION AND NAIL REMOVAL FOR SURGICAL-TREATMENT OF
   CHRONIC PARONYCHIA
SO JOURNAL OF HAND SURGERY-AMERICAN VOLUME
LA English
DT Article
AB A long-term retrospective study of patients with chronic paronychia treated by eponychial marsupialization with or without nail removal is presented.  Twenty-eight consecutive fingers with chronic paronychia in twenty-five patients were surgically treated.  Symptoms had been present for 28 +/- 7 weeks.  Twenty-three of these had nail irregularities.  Of this group, the first seven fingers were treated with marsupialization alone.  Recurrences developed in two of these.  The next sixteen patients with nail irregularities were treated with marsupialization plus nail removal, and there were no recurrences (p < 0.05).  Furthermore, when the two recurrent paronychia were treated with both procedures, one healed completely and the other was markedly improved.  All fingers without nail irregularities healed with marsupialization alone.  These results confirm that eponychial marsupialization is an effective means of treating chronic paronychia and suggest that nail removal should be done when concurrent nail irregularities are seen
C1 HOSP SPECIAL SURG,DEPT ORTHOPAED SURG,HAND SURG SECT,NEW YORK,NY 10021.
NR 0
TC 15
Z9 15
U1 0
U2 0
PU CHURCHILL LIVINGSTONE INC MEDICAL PUBLISHERS
PI NEW YORK
PA 650 AVENUE OF THE AMERICAS, NEW YORK, NY 10011
SN 0363-5023
J9 J HAND SURG-AM
JI J. Hand Surg.-Am. Vol.
PD MAR
PY 1991
VL 16A
IS 2
BP 314
EP 317
DI 10.1016/S0363-5023(10)80118-2
PG 4
WC Orthopedics; Surgery
WE Science Citation Index Expanded (SCI-EXPANDED)
SC Orthopedics; Surgery
GA FA987
UT WOS:A1991FA98700023
PM 2022845
DA 2024-01-03
ER

PT J
AU Pierrart, J
   Delgrande, D
   Mamane, W
   Tordjman, D
   Masmejean, EH
AF Pierrart, Jerome
   Delgrande, Damien
   Mamane, William
   Tordjman, Daniel
   Masmejean, Emmanuel H.
TI Acute felon and paronychia: Antibiotics not necessary after surgical
   treatment. Prospective study of 46 patients
SO HAND SURGERY & REHABILITATION
LA English
DT Article
DE Paronychia; Felon; Antibiotics; Treatment
ID ACUTE HAND INFECTIONS
AB Paronychia and felon are the most common infections of the hand. Surgical treatment is required once an abscess develops, but systematic use of postoperative antibiotic therapy remains open for discussion. Antibiotics both favor the selection of resistant bacteria and increase the cost of treatment. To our knowledge, no study has demonstrated their benefit following excision, yet many practitioners prescribe them systematically and empirically. In our current practices, we do not use antibiotic coverage following excision of uncomplicated paronychia or felon (no signs of arthritis, osteitis, flexor tenosynovitis, lymphangitis), except in potentially at-risk patients (immunosuppressed, diabetic, cardiac valve prosthesis recipient). Since this approach seems to lead to good outcomes, our objective was to evaluate them clinically in this study. Our prospective study included 46 patients who were not considered at risk. There were 26 cases of paronychia, 3 cases of felon and 17 patients presenting both paronychia and felon. All cases were abscessed and uncomplicated. All patients underwent surgical excision, and none received postoperative antibiotics. Follow-up took place on the day after surgery, at days 7, 14, 21 and 45. The main criterion for evaluation was healing of the infection and the wound. We recorded 45 cases of healing with no complications and a single case of recurrence. Surgical excision of paronychia or felon without antibiotic coverage gives excellent results with only rare recurrence. The single failure can be attributed to inadequate excision. Antibiotic therapy has no role in managing uncomplicated felon or paronychia in patients who are otherwise not at risk. Successful treatment depends above all on the completeness of the surgical excision. (C) 2016 SFCM. Published by Elsevier Masson SAS. All rights reserved.
C1 [Pierrart, Jerome; Delgrande, Damien; Mamane, William; Tordjman, Daniel; Masmejean, Emmanuel H.] Univ Paris 05, Hop Europeen Georges Pompidou, AP HP,Sorbonne Paris Cite, Serv Chirurg Main Membre Super & Nerfs Peripher, 20 Rue Leblanc, F-75908 Paris 15, France.
   [Mamane, William] Clin Conti, Serv Chirurg Main & Membre Super, 3 Chemin Trois Sources, F-95290 Lisle Adam, France.
C3 Universite Paris Cite; Assistance Publique Hopitaux Paris (APHP);
   Hopital Universitaire Paul-Brousse - APHP; Hopital Universitaire Bicetre
   - APHP; Hopital Universitaire Hotel-Dieu - APHP; Hopital Universitaire
   Europeen Georges-Pompidou - APHP
RP Pierrart, J (通讯作者)，Univ Paris 05, Hop Europeen Georges Pompidou, AP HP,Sorbonne Paris Cite, Serv Chirurg Main Membre Super & Nerfs Peripher, 20 Rue Leblanc, F-75908 Paris 15, France.
EM jerome.pierrart@egp.aphp.fr
OI Tordjman, Daniel/0000-0002-6669-1153
CR Clark DC, 2003, AM FAM PHYSICIAN, V68, P2167
   Delgrande D, 2014, CHIR MAIN, V33, P420
   Duhard É, 2014, PRESSE MED, V43, P1216, DOI 10.1016/j.lpm.2014.06.009
   EBELIN M, 2001, REV RHUM, V68, P520
   Fowler JR, 2013, J HAND SURG-AM, V38A, P1189, DOI 10.1016/j.jhsa.2013.03.013
   Franko OI, 2013, ORTHOP CLIN N AM, V44, P625, DOI 10.1016/j.ocl.2013.06.014
   Jebson PJL, 1998, HAND CLIN, V14, P547
   KALB RE, 1985, J AM ACAD DERMATOL, V13, P125, DOI 10.1016/S0190-9622(85)70154-5
   Le Nen D, 2011, COURS EUROPEEN PATHO, P245
   McDonald LS, 2011, J HAND SURG-AM, V36A, P1403, DOI 10.1016/j.jhsa.2011.05.035
   Ogunlusi Johnson D, 2005, Tech Hand Up Extrem Surg, V9, P120, DOI 10.1097/01.bth.0000163575.00615.69
   Ritting AW, 2012, J HAND SURG-AM, V37A, P1068, DOI 10.1016/j.jhsa.2011.11.021
   Rockwell PG, 2001, AM FAM PHYSICIAN, V63, P1113
   Shafritz AB, 2014, J AM ACAD ORTHOP SUR, V22, P165, DOI 10.5435/JAAOS-22-03-165
   Tannan SC, 2012, J HAND SURG-AM, V37A, P2603, DOI 10.1016/j.jhsa.2012.08.002
   Tosri R, 2010, J HAND SURG-AM, V35A, P125, DOI 10.1016/j.jhsa.2009.10.024
NR 16
TC 16
Z9 16
U1 0
U2 2
PU ELSEVIER
PI BRIDGEWATER
PA 685 ROUTE 202-206, BRIDGEWATER, NJ 08807 USA
SN 2468-1229
J9 HAND SURG REHABIL
JI Hand Surg. Rehabil.
PD FEB
PY 2016
VL 35
IS 1
BP 40
EP 43
DI 10.1016/j.hansur.2015.12.003
PG 4
WC Orthopedics; Surgery
WE Science Citation Index Expanded (SCI-EXPANDED)
SC Orthopedics; Surgery
GA DH8GI
UT WOS:000373031100008
PM 27117023
DA 2024-01-03
ER

PT J
AU Sander, A
   Frank, B
AF Sander, A
   Frank, B
TI Paronychia caused by Bartonella henselae
SO LANCET
LA English
DT Article
C1 GRP PRACTICE,KENZINGEN,GERMANY.
RP Sander, A (通讯作者)，UNIV FREIBURG,INST MED MIKROBIOL & HYG,ABT MIKROBIOL & HYG,HUGSTETTER STR 55,D-79104 FREIBURG,GERMANY.
RI Bloos, Frank/AAY-8265-2020
OI Bloos, Frank/0000-0002-0767-7941
CR Anderson BE, 1997, CLIN MICROBIOL REV, V10, P203, DOI 10.1128/CMR.10.2.203
   RELMAN DA, 1990, NEW ENGL J MED, V323, P1573, DOI 10.1056/NEJM199012063232301
NR 2
TC 13
Z9 14
U1 0
U2 1
PU LANCET LTD
PI LONDON
PA 42 BEDFORD SQUARE, LONDON, ENGLAND WC1B 3SL
SN 0140-6736
J9 LANCET
JI Lancet
PD OCT 11
PY 1997
VL 350
IS 9084
BP 1078
EP 1078
DI 10.1016/S0140-6736(05)70459-1
PG 1
WC Medicine, General & Internal
WE Science Citation Index Expanded (SCI-EXPANDED)
SC General & Internal Medicine
GA YA734
UT WOS:A1997YA73400019
PM 10213558
DA 2024-01-03
ER

PT J
AU Taira, K
   Fujiwara, K
   Fukuhara, T
   Morisaki, T
   Koyama, S
   Donishi, R
   Takeuchi, H
AF Taira, Kenkichiro
   Fujiwara, Kazunori
   Fukuhara, Takahiro
   Morisaki, Tsuyoshi
   Koyama, Satoshi
   Donishi, Ryohei
   Takeuchi, Hiromi
TI Unseiin, a Kampo medicine, Reduces the Severity and Manifestations of
   Skin Toxicities Induced by Cetuximab: A Case Report
SO YONAGO ACTA MEDICA
LA English
DT Article
DE cetuximab; epidermal growth factor receptor inhibitor; Kampo medicine;
   paronychia skin toxicities
ID GROWTH-FACTOR RECEPTOR; CYCLOOXYGENASE-2 EXPRESSION; CHRONIC PARONYCHIA;
   CANCER-PATIENTS; RASH; HEAD; CHEMOTHERAPY; HANGESHASHINTO;
   ANTIBACTERIAL; RADIOTHERAPY
AB Cetuximab is an effective drug used to treat patients with recurrent or metastatic head and neck squamous cell carcinoma. Skin toxicities such as paronychia and skin exsiccation are common adverse events caused by cetuximab. Skin toxicities may cause significant physical and psychosocial discomfort. The goal of managing skin toxicities is to minimize the detrimental effects on quality of life and continue the treatment. In one patient, skin toxicities became severe, up to grade 2, during treatment. The pain induced by paronychia and skin exsiccation made daily life difficult. Ten days after starting Unseiin, symptoms and finger findings resolved significantly. The patient could resume daily activities. No adverse effects induced by Unseiin were observed during treatment. Unseiin was effective on paronychia and skin exsiccation in this case and may contribute to successful treatment of skin toxicities induced by cetuximab.
C1 [Taira, Kenkichiro; Fujiwara, Kazunori; Fukuhara, Takahiro; Morisaki, Tsuyoshi; Koyama, Satoshi; Donishi, Ryohei; Takeuchi, Hiromi] Tottori Univ, Fac Med, Div Otolaryngol Head & Neck Surg, Dept Sensory & Motor Organs,Sch Med, Yonago, Tottori 6838504, Japan.
C3 Tottori University
RP Taira, K (通讯作者)，Tottori Univ, Fac Med, Div Otolaryngol Head & Neck Surg, Dept Sensory & Motor Organs,Sch Med, Yonago, Tottori 6838504, Japan.
EM kenkichiro.t@tottori-u.ac.jp
OI Koyama, Satoshi/0000-0002-9462-1603
CR Andoh T, 2004, J PHARMACOL SCI, V94, P207, DOI 10.1254/jphs.94.207
   Ara T, 2010, BIOL PHARM BULL, V33, P611, DOI 10.1248/bpb.33.611
   Aygenc E, 2004, OTOLARYNG HEAD NECK, V130, P351, DOI 10.1016/j.otohns.2003.08.015
   Bonomo P, 2017, CRIT REV ONCOL HEMAT, V120, P98, DOI 10.1016/j.critrevonc.2017.10.011
   Burtness B, 2009, J NATL COMPR CANC NE, V7, pS5, DOI 10.6004/jnccn.2009.0074
   Chi YS, 2005, PROSTAG LEUKOTR ESS, V72, P59, DOI 10.1016/j.plefa.2004.04.009
   Gao XK, 2005, EVID-BASED COMPL ALT, V2, P191, DOI 10.1093/ecam/neh077
   Giovannini M, 2009, J ONCOL, V2009, DOI 10.1155/2009/849051
   Han CC, 2012, INFLAMMATION, V35, P913, DOI 10.1007/s10753-011-9393-6
   Hu JC, 2007, J AM ACAD DERMATOL, V56, P317, DOI 10.1016/j.jaad.2006.09.005
   Jonker DJ, 2007, NEW ENGL J MED, V357, P2040, DOI 10.1056/NEJMoa071834
   Kamide D, 2017, CLIN TRANSL ONCOL, V19, P1329, DOI 10.1007/s12094-017-1672-8
   Kari C, 2003, CANCER RES, V63, P1
   Kono T, 2014, INTEGR CANCER THER, V13, P435, DOI 10.1177/1534735413520035
   Lacouture ME, 2006, NAT REV CANCER, V6, P803, DOI 10.1038/nrc1970
   Lacouture ME, 2011, SUPPORT CARE CANCER, V19, P1079, DOI 10.1007/s00520-011-1197-6
   Li TH, 2009, TARGET ONCOL, V4, P107, DOI 10.1007/s11523-009-0114-0
   Ongkeko WM, 2005, AM J CLIN PATHOL, V124, P71, DOI 10.1309/BTLN5WTMJ3PCNRRC
   Otsuka A, 2017, IMMUNOL REV, V278, P246, DOI 10.1111/imr.12545
   Peréz-Soler R, 2005, J CLIN ONCOL, V23, P5235, DOI 10.1200/JCO.2005.00.6916
   Petrelli F, 2013, TARGET ONCOL, V8, P173, DOI 10.1007/s11523-013-0257-x
   Rigopoulos D, 2009, BRIT J DERMATOL, V160, P858, DOI 10.1111/j.1365-2133.2008.08988.x
   Rohrer Ursula, 2007, Schweiz Monatsschr Zahnmed, V117, P1126
   Rothschild SI, 2019, CANCER CHEMOTH PHARM, V84, P881, DOI 10.1007/s00280-019-03927-x
   Samosorn S, 2009, BIOORGAN MED CHEM, V17, P3866, DOI 10.1016/j.bmc.2009.04.028
   Shah NT, 2005, J CLIN ONCOL, V23, P165, DOI 10.1200/JCO.2005.04.057
   Solomon BM, 2008, CURR ONCOL REP, V10, P304, DOI 10.1007/s11912-008-0048-1
   Su X, 2009, ONCOLOGY-BASEL, V77, P124, DOI 10.1159/000229752
   Temam S, 2007, J CLIN ONCOL, V25, P2164, DOI 10.1200/JCO.2006.06.6605
   Tosti A, 2002, J AM ACAD DERMATOL, V47, P73, DOI 10.1067/mjd.2002.122191
   Uozumi S, 2018, FRONT ONCOL, V8, DOI 10.3389/fonc.2018.00616
   Van Cutsem E, 2009, NEW ENGL J MED, V360, P1408, DOI 10.1056/NEJMoa0805019
   Vermorken JB, 2008, NEW ENGL J MED, V359, P1116, DOI 10.1056/NEJMoa0802656
   Wacker B, 2007, CLIN CANCER RES, V13, P3913, DOI 10.1158/1078-0432.CCR-06-2610
   Wagner Lynne I, 2007, Oncology (Williston Park), V21, P34
   Watanabe S, 2017, CLIN COSMET INV DERM, V10, P353, DOI 10.2147/CCID.S140796
   Wollina U, 2001, J EUR ACAD DERMATOL, V15, P82, DOI 10.1046/j.1468-3083.2001.00177-6.x
NR 37
TC 0
Z9 0
U1 0
U2 0
PU TOTTORI UNIV MEDICAL PRESS
PI YONAGO
PA 86 NISHI-CHO, YONAGO, TOTTORI-KEN 683-8503, JAPAN
SN 0513-5710
EI 1346-8049
J9 YONAGO ACTA MED
JI Yonago Acta Med.
PD NOV
PY 2020
VL 63
IS 4
BP 379
EP 384
DI 10.33160/yam.2020.11.020
PG 6
WC Medicine, Research & Experimental
WE Science Citation Index Expanded (SCI-EXPANDED)
SC Research & Experimental Medicine
GA OW8BF
UT WOS:000593104300020
PM 33253347
OA Green Published, gold
DA 2024-01-03
ER

PT J
AU Lestringant, GG
   Nsanze, H
   Nada, M
   Usmani, MA
   Micallef, RA
   Montague, A
   Frossard, PM
AF Lestringant, GG
   Nsanze, H
   Nada, M
   Usmani, MA
   Micallef, RA
   Montague, A
   Frossard, PM
TI Effectiveness of amorolfine 5% nail lacquer in the treatment of
   long-duration Candida onychomycosis with chronic paronychia
SO JOURNAL OF DERMATOLOGICAL TREATMENT
LA English
DT Article
DE amorolfine nail lacquer; Candida; onychomycosis
ID DERMATOMYCOSES
AB BACKGROUND Candida onychomycosis with chronic paronychia is a dermatological disorder that is difficult to treat, Amorolfine nail lacquer, a new topical antifungal agent, has proven effective in the treatment of onchomycosis of short duration without matrix involvement.
   OBJECTIVE We evaluated the effectiveness of amorolfine nail lacquer in the treatment of long-term Candida onychomycosis with chronic paronychia.
   METHODS A group of 32 patients with 57 onychomycotic fingernails with matrix involvement were treated with twice-weekly applications of amorolfine 5% nail lacquer which was also inserted in the paronychial space, The responsible fungi were Candida albicans (25), C, tropicalis (7), C, parapsilosis (2), and no pathogens were isolated from nine patients who were treated on clinical grounds only, Five clinical features (hyperkeratosis, onychodystrophy, onycholysis, paronychia and tenderness) were scored, Photographs were taken each time the patients attended for the three required follow-up assessments, Patients were not requested to discontinue wet work or to wear gloves.
   RESULTS After an average 40 weeks of treatment (14-67 weeks), 90% of the nails were either cured or showed only minor signs of residual dystrophy, Tenderness and chronic paronychia responded particularly well and quickly to the treatment.
   CONCLUSION Amorolfine 5% nail lacquer is effective and is the treatment of choice in chronic Candida onychomycosis with paronychia and nail matrix involvement.
C1 FAC MED & HLTH SCI,AL AIN,U ARAB EMIRATES.
C3 United Arab Emirates University
RP Lestringant, GG (通讯作者)，TAWAM HOSP,DEPT DERMATOL,POB 15258,AL AIN,U ARAB EMIRATES.
CR ANDRE J, 1987, INT J DERMATOL, V26, P481, DOI 10.1111/j.1365-4362.1987.tb02287.x
   CLAYTON YM, 1992, CLIN EXP DERMATOL, V17, P37, DOI 10.1111/j.1365-2230.1992.tb00276.x
   COHEN PR, 1994, J AM ACAD DERMATOL, V31, P74
   FRANZ TJ, 1992, DERMATOLOGY, V184, P18, DOI 10.1159/000247611
   HAY RJ, 1988, BRIT J DERMATOL, V118, P47, DOI 10.1111/j.1365-2133.1988.tb01749.x
   HAY RJ, 1994, J AM ACAD DERMATOL, V31, pS6, DOI 10.1016/S0190-9622(08)81258-3
   KORSTANJE MJ, 1995, DERMATOLOGY, V190, P39, DOI 10.1159/000246632
   MIDGLEY G, 1994, J AM ACAD DERMATOL, V31, pS68, DOI 10.1016/S0190-9622(08)81272-8
   POLAK A, 1992, DERMATOLOGY, V184, P3, DOI 10.1159/000247588
   ZAUG M, 1992, CLIN EXP DERMATOL, V17, P61, DOI 10.1111/j.1365-2230.1992.tb00281.x
NR 10
TC 8
Z9 8
U1 0
U2 3
PU STOCKTON PRESS
PI BASINGSTOKE
PA HOUNDMILLS, BASINGSTOKE, HAMPSHIRE, ENGLAND RG21 6XS
SN 0954-6634
J9 J DERMATOL TREAT
JI J. Dermatol. Treat.
PD JUN
PY 1996
VL 7
IS 2
BP 89
EP 92
DI 10.3109/09546639609089536
PG 4
WC Dermatology
WE Science Citation Index Expanded (SCI-EXPANDED)
SC Dermatology
GA UW498
UT WOS:A1996UW49800006
DA 2024-01-03
ER

PT J
AU Ikeda, I
   Ohno, T
   Ohno, H
   Miyazaki, Y
   Nishimoto, K
   Fukushima, S
   Makino, T
   Ihn, H
AF Ikeda, Isamu
   Ohno, Tadashi
   Ohno, Hideaki
   Miyazaki, Yoshitsugu
   Nishimoto, Katsutaro
   Fukushima, Satoshi
   Makino, Takamitsu
   Ihn, Hiromobu
TI Case of Fusarium paronychia successfully treated with occlusive dressing
   of antifungal cream
SO JOURNAL OF DERMATOLOGY
LA English
DT Article
DE amorolfine; Fusarium; multiple drug resistant; occlusive dressing
   therapy; topical treatment
ID CLINICAL-FEATURES; INFECTION; OXYSPORUM; MOLDS
AB We report a case of refractory Fusarium paronychia in a 42-year-old man with Behcet's disease receiving oral cyclosporin and corticosteroid. Symptoms resembling candidal paronychia of his little finger could not be cured by topical ketoconazole and oral terbinafine. The pathogen was identified as Fusarium solani species complex by gene analysis, and was multiple drug resistant. The case eventually resolved by occlusive dressing therapy with 0.5% amorolfine cream for 3months.
C1 [Ikeda, Isamu] Omuta Tenryo Hosp, Dept Dermatol, Omuta City, Fukuoka 8368566, Japan.
   [Ohno, Tadashi] Omuta Tenryo Hosp, Dept Bacteriol, Omuta City, Fukuoka 8368566, Japan.
   [Ohno, Hideaki; Miyazaki, Yoshitsugu] Natl Inst Infect Dis, Dept Chemotherapy & Mycoses, Tokyo, Japan.
   [Nishimoto, Katsutaro] Nagasaki Ekisaikai Hosp, Dept Dermatol, Nagasaki, Japan.
   [Fukushima, Satoshi; Makino, Takamitsu; Ihn, Hiromobu] Kumamoto Univ, Dept Dermatol & Plast Surg, Faulty Life Sci, Kumamoto, Japan.
C3 National Institute of Infectious Diseases (NIID); Kumamoto University
RP Ikeda, I (通讯作者)，Omuta Tenryo Hosp, Dept Dermatol, 1-100 Tenryo, Omuta City, Fukuoka 8368566, Japan.
EM fs74kai@gmail.com
OI miyazaki, yoshitsugu/0000-0001-8942-0869; Fukushima,
   Satoshi/0000-0002-0622-7682
FU Ministry of Health, Labor and Welfare of Japan [H23-shinkou-ippan-018,
   H23-shinkou-ippan-007, H24-shinkou-ippan-013, H25-shinkou-ippan-006,
   H25-shinkou-shitei-002]; Ministry of Education, Culture, Sports, Science
   and Technology of Japan [21390305]; Grants-in-Aid for Scientific
   Research [21390305, 25870545] Funding Source: KAKEN
FX The authors thank Ms Nobuko Nakayama for her technical support of
   molecular identification of the isolate, Ms Akiko Ishida Okawara for her
   technical support of drug susceptibility test. This work was supported
   by a grant from the Ministry of Health, Labor and Welfare of Japan
   (H23-shinkou-ippan-018, H23-shinkou-ippan-007, H24-shinkou-ippan-013,
   H25-shinkou-ippan-006, H25-shinkou-shitei-002), Grant-in-Aid for
   Scientific Research (B) 21390305 from the Ministry of Education,
   Culture, Sports, Science and Technology of Japan.
CR Baudraz-Rosselet F, 2010, DERMATOLOGY, V220, P164, DOI 10.1159/000277762
   Bourgeois GP, 2010, CUTIS, V85, P191
   DeVroey C, 1996, MYCOSES, V39, P41, DOI 10.1111/j.1439-0507.1996.tb00082.x
   Gianni C, 1997, MYCOSES, V40, P455, DOI 10.1111/j.1439-0507.1997.tb00184.x
   Guilhertnetti E, 2007, INT J DERMATOL, V46, P822, DOI 10.1111/j.1365-4632.2007.03120.x
   Martino P, 1994, J Infect, V28 Suppl 1, P7, DOI 10.1016/S0163-4453(94)95911-0
   Nucci M, 2002, CLIN INFECT DIS, V35, P909, DOI 10.1086/342328
   Ranawaka Ranthilaka R, 2012, Dermatol Online J, V18, P7
   RITCHIE EB, 1959, ARCH DERMATOL, V79, P705, DOI 10.1001/archderm.1959.01560180079019
   Tosti A, 2000, J AM ACAD DERMATOL, V42, P217, DOI 10.1016/S0190-9622(00)90129-4
   YOUNG CN, 1979, SABOURAUDIA, V17, P219
NR 11
TC 6
Z9 6
U1 1
U2 1
PU WILEY
PI HOBOKEN
PA 111 RIVER ST, HOBOKEN 07030-5774, NJ USA
SN 0385-2407
EI 1346-8138
J9 J DERMATOL
JI J. Dermatol.
PD APR
PY 2014
VL 41
IS 4
BP 340
EP 342
DI 10.1111/1346-8138.12420
PG 3
WC Dermatology
WE Science Citation Index Expanded (SCI-EXPANDED)
SC Dermatology
GA AE0ZI
UT WOS:000333694500013
PM 24533442
DA 2024-01-03
ER

PT J
AU Kim, S
   Park, JH
   Kim, WS
   Lee, JH
   Yang, JM
   Lee, ES
AF Kim, Song
   Park, Ji-Ho
   Kim, Won-Serk
   Lee, Joo-Heung
   Yang, Jun-Mo
   Lee, Eil-Soo
TI Gefitinib-induced paronychia teated by cyosurgery
SO ANNALS OF DERMATOLOGY
LA English
DT Article
DE cryosurgery; gefitinib; paronychia
ID EPIDERMAL-GROWTH-FACTOR; FACTOR RECEPTOR INHIBITORS; CELL LUNG-CANCER;
   THERAPY; GRANULOMA; TOXICITY
AB Gefitinib (Iressa, ZD1839) is one of the epidermal growth factor receptor (EGFR) inhibitors approved for the treatment of advanced non-small cell lung cancer. The cutaneous reactions to EGFR inhibitors manifest as a follicular eruption, nail toxicity, xerosis, or desquamation. These adverse events, if not properly managed, can interfere with activities of daily living. We report a case of paronychia induced by gefitinib successfully treated with cryosurgery which is a simple and safe treatment.
C1 [Kim, Song; Park, Ji-Ho; Lee, Joo-Heung; Yang, Jun-Mo; Lee, Eil-Soo] Sungkyunkwan Univ, Dept Dermatol, Sch Med, Samsung Med Ctr, Seoul 135710, South Korea.
   [Kim, Won-Serk] Sungkyunkwan Univ, Kangbuk Samsung Hosp, Sch Med, Seoul 135710, South Korea.
C3 Sungkyunkwan University (SKKU); Samsung Medical Center; Sungkyunkwan
   University (SKKU); Samsung Medical Center
RP Yang, JM (通讯作者)，Sungkyunkwan Univ, Dept Dermatol, Sch Med, Samsung Med Ctr, 50 Ilwon Dong, Seoul 135710, South Korea.
EM jmyang@smc.samsung.co.kr
RI Kim, Hee Jin/F-4594-2014
CR Agero ALC, 2006, J AM ACAD DERMATOL, V55, P657, DOI 10.1016/j.jaad.2005.10.010
   Busam KJ, 2001, BRIT J DERMATOL, V144, P1169, DOI 10.1046/j.1365-2133.2001.04226.x
   Chang GC, 2004, J CLIN ONCOL, V22, P4646, DOI 10.1200/JCO.2004.02.168
   Fox LP, 2007, J AM ACAD DERMATOL, V56, P460, DOI 10.1016/j.jaad.2006.09.013
   Jost M, 2000, EUR J DERMATOL, V10, P505
   Lee MW, 2004, ACTA DERM-VENEREOL, V84, P23, DOI 10.1080/00015550310005898
   Mirshams M, 2006, J EUR ACAD DERMATOL, V20, P788, DOI 10.1111/j.1468-3083.2006.01615.x
   Nakano J, 2003, J DERMATOL, V30, P261, DOI 10.1111/j.1346-8138.2003.tb00387.x
   Sass JO, 2000, DERMATOLOGY, V200, P40, DOI 10.1159/000018313
   Segaert S, 2005, ANN ONCOL, V16, P1425, DOI 10.1093/annonc/mdi279
NR 10
TC 0
Z9 0
U1 0
U2 3
PU KOREAN DERMATOLOGICAL ASSOC
PI SEOUL
PA 305 SEOCHO NASAN, SUITE OFFICE 1330-16, SEOCHO-2-DONG, SEOCHO-GU, SEOUL,
   137-858, SOUTH KOREA
SN 1013-9087
J9 ANN DERMATOL
JI Ann. Dermatol.
PD DEC
PY 2007
VL 19
IS 4
BP 173
EP 175
DI 10.5021/ad.2007.19.4.173
PG 3
WC Dermatology
WE Science Citation Index Expanded (SCI-EXPANDED)
SC Dermatology
GA 277KJ
UT WOS:000254210900008
DA 2024-01-03
ER

PT J
AU Bahunuthula, RK
   Thappa, DM
   Kumari, R
   Singh, R
   Munisamy, M
   Parija, SC
AF Bahunuthula, Rakesh Kumar
   Thappa, Devinder Mohan
   Kumari, Rashmi
   Singh, Rakesh
   Munisamy, Malathi
   Parija, Subash Chandra
TI Evaluation of role of <i>Candida</i> in patients with chronic paronychia
SO INDIAN JOURNAL OF DERMATOLOGY VENEREOLOGY & LEPROLOGY
LA English
DT Article
DE Candida hypersensitivity; chronic paronychia; prick test; patch test
ID ONYCHOLYSIS; HAND
AB Background: Chronic paronychia, earlier considered to be an infection due to Candida, is currently being considered as a dermatitis of the nail fold. Irritant, allergic and protein contact dermatitis are the suggested major pathogenic mechanisms. Hypersensitivity to Candida is more likely to be the etiology, rather than the infection itself. Aims: To assess the clinico-etiological profiles of patients with chronic paronychia and to determine the role of contact sensitization and hypersensitivity to Candida. Methods: All consecutive patients of chronic paronychia attending the dermatology outpatient department (OPD) were assessed for risk factors, number of nails affected, clinical presentation and presence of fungus, patch tested for contact allergy and prick tested for hypersensitivity to Candida allergen. Results: A total of 80 patients of chronic paronychia were recruited into our study. There was female preponderance (66 patients, 82.5%), with the most common group affected being housewives (47 patients, 58.8%). Frequent washing of hands (64 patients, 80%) was the most common risk factor. Fungal culture was positive in 56.1% (41 patients), the predominant species cultured was Candida albicans (15 patients, 36.5%). Patch testing with Indian standard series was positive in 27.1% patients (19 out of 70 patients tested), with nickel being the most common allergen. Prick test with Candida allergen was positive in 47.6% patients (31 out of 65 patients tested). Limitations: Prick test and patch test provide indirect evidence of hypersensitivity, with inherent limitations. Conclusion: Our study shows that chronic paronychia is probably a form of hand dermatitis associated with prolonged wet work, and that there is a higher incidence of contact sensitization and Candida hypersensitivity in these patients.
C1 [Bahunuthula, Rakesh Kumar; Thappa, Devinder Mohan; Kumari, Rashmi; Munisamy, Malathi] JIPMER, Dept Dermatol & STD, Pondicherry, India.
   [Singh, Rakesh; Parija, Subash Chandra] JIPMER, Dept Microbiol, Pondicherry, India.
C3 Jawaharlal Institute of Postgraduate Medical Education & Research;
   Jawaharlal Institute of Postgraduate Medical Education & Research
RP Thappa, DM (通讯作者)，JIPMER, Dept Dermatol & STD, Pondicherry, India.
EM dmthappa@gmail.com
RI Thappa, Devinder Mohan/A-2899-2017; Munisamy, Malathi/AAY-7745-2021;
   Munisamy, Malathi/IUP-9636-2023; KUMARI, RASHMI/AAY-8615-2021
OI Thappa, Devinder Mohan/0000-0003-2207-8848; Munisamy,
   Malathi/0000-0001-5574-7943; KUMARI, RASHMI/0000-0002-3255-9904
CR Daniel CR, 2006, INT J DERMATOL, V45, P1447, DOI 10.1111/j.1365-4632.2006.03128.x
   Daniel CR, 2004, CUTIS, V73, P81
   Dorko E, 2004, FOLIA MICROBIOL, V49, P591, DOI 10.1007/BF02931539
   Khalifa ES, 2013, J CHEM DERMATOL SCI, V3, P250
   Panja SK, 1992, INDIAN J DERMATOL VE, V58, P73
   Piraccini BM, 2003, DERMATOL ONLINE J, V9, P1
   Rigopoulos D, 2009, BRIT J DERMATOL, V160, P858, DOI 10.1111/j.1365-2133.2008.08988.x
   Rigopoulos D, 2008, AM FAM PHYSICIAN, V77, P339
   Shafritz AB, 2014, J AM ACAD ORTHOP SUR, V22, P165, DOI 10.5435/JAAOS-22-03-165
   Tosti A, 2002, J AM ACAD DERMATOL, V47, P73, DOI 10.1067/mjd.2002.122191
   Tresukosol P, 2012, ASIAN PAC J ALLERGY, V30, P306
   WONG ESM, 1984, CLIN EXP DERMATOL, V9, P489, DOI 10.1111/j.1365-2230.1984.tb00843.x
   Yates YJ, 2002, HAND CLIN, V18, P631, DOI 10.1016/S0749-0712(02)00039-2
NR 13
TC 4
Z9 5
U1 0
U2 4
PU MEDKNOW PUBLICATIONS & MEDIA PVT LTD
PI MUMBAI
PA B-9, KANARA BUSINESS CENTRE, OFF LINK RD, GHAKTOPAR-E, MUMBAI, 400075,
   INDIA
SN 0378-6323
EI 0973-3922
J9 INDIAN J DERMATOL VE
JI Indian J. Dermatol. Venereol. Leprol.
PD SEP-OCT
PY 2015
VL 81
IS 5
BP 485
EP 490
DI 10.4103/0378-6323.158635
PG 6
WC Dermatology
WE Science Citation Index Expanded (SCI-EXPANDED)
SC Dermatology
GA CQ5HB
UT WOS:000360632900007
PM 26087081
OA gold
DA 2024-01-03
ER

PT J
AU BROOK, I
AF BROOK, I
TI AEROBIC AND ANAEROBIC MICROBIOLOGY OF PARONYCHIA
SO ANNALS OF EMERGENCY MEDICINE
LA English
DT Article
RP BROOK, I (通讯作者)，USA,RADIOBIOL RES INST,BETHESDA,MD 20814, USA.
NR 0
TC 16
Z9 16
U1 0
U2 1
PU MOSBY-YEAR BOOK INC
PI ST LOUIS
PA 11830 WESTLINE INDUSTRIAL DR, ST LOUIS, MO 63146-3318
SN 0196-0644
J9 ANN EMERG MED
JI Ann. Emerg. Med.
PD SEP
PY 1990
VL 19
IS 9
BP 994
EP 996
DI 10.1016/S0196-0644(05)82561-2
PG 3
WC Emergency Medicine
WE Science Citation Index Expanded (SCI-EXPANDED)
SC Emergency Medicine
GA DW534
UT WOS:A1990DW53400007
PM 2393186
DA 2024-01-03
ER

PT J
AU HIGH, DA
   LUSCOMBE, HA
   KAUH, YC
AF HIGH, DA
   LUSCOMBE, HA
   KAUH, YC
TI LEUKEMIA CUTIS MASQUERADING AS CHRONIC PARONYCHIA
SO INTERNATIONAL JOURNAL OF DERMATOLOGY
LA English
DT Article
RP HIGH, DA (通讯作者)，THOMAS JEFFERSON UNIV,JEFFERSON MED COLL,DEPT DERMATOL,111 11TH ST,PHILADELPHIA,PA 19107, USA.
CR AUSUBEL H, 1970, NEW YORK STATE J MED, V70, P2835
   BLUEFARB SM, 1960, LEUKEMIA CUTIS, P43
   BRAVERMAN IM, 1970, SKIN SIGNS SYSTEMIC, P179
   CALVERT RJ, 1955, BLOOD, V10, P545, DOI 10.1182/blood.V10.5.545.545
   LEROY D, 1983, ANN DERMATOL VENER, V110, P541
   SWEET DL, 1977, CLIN HAEMATOL, V6, P185
NR 6
TC 13
Z9 13
U1 0
U2 0
PU BLACKWELL SCIENCE LTD
PI OXFORD
PA OSNEY MEAD, OXFORD, OXON, ENGLAND OX2 0EL
SN 0011-9059
J9 INT J DERMATOL
JI Int. J. Dermatol.
PY 1985
VL 24
IS 9
BP 595
EP 597
DI 10.1111/j.1365-4362.1985.tb05859.x
PG 3
WC Dermatology
WE Science Citation Index Expanded (SCI-EXPANDED)
SC Dermatology
GA AUB50
UT WOS:A1985AUB5000014
PM 4066104
DA 2024-01-03
ER

PT J
AU HOCHMAN, LG
AF HOCHMAN, LG
TI PARONYCHIA - MORE THAN JUST AN ABSCESS
SO INTERNATIONAL JOURNAL OF DERMATOLOGY
LA English
DT Article
C1 THOMAS JEFFERSON UNIV,JEFFERSON MED COLL,DEPT DERMATOL,PHILADELPHIA,PA 19107.
C3 Jefferson University
CR COHEN PR, 1993, AM J CLIN ONCOL-CANC, V16, P86, DOI 10.1097/00000421-199302000-00021
   DANIEL CR, 1988, COMMON PROBLEMS DERM, P249
   DANIEL CR, 1990, NAILS THERAPY DIAGNO, P122
   HIGH DA, 1985, INT J DERMATOL, V24, P595, DOI 10.1111/j.1365-4362.1985.tb05583.x
   MORAN GJ, 1993, EMERG MED CLIN N AM, V11, P3
   STONE OJ, 1964, ARCH DERMATOL, V89, P455, DOI 10.1001/archderm.1964.01590270141032
   TOSTI A, 1992, J AM ACAD DERMATOL, V27, P706, DOI 10.1016/0190-9622(92)70242-8
   ZAIS N, 1990, NAIL HLTH DISEASE, V131, P222
NR 8
TC 15
Z9 15
U1 0
U2 0
PU DECKER PERIODICALS INC
PI HAMILTON
PA 4 HUGHSON ST, PO BOX 620, LCD 1, HAMILTON ON L8N 3K7, CANADA
SN 0011-9059
J9 INT J DERMATOL
JI Int. J. Dermatol.
PD JUN
PY 1995
VL 34
IS 6
BP 385
EP 386
DI 10.1111/j.1365-4362.1995.tb04436.x
PG 2
WC Dermatology
WE Science Citation Index Expanded (SCI-EXPANDED)
SC Dermatology
GA RB897
UT WOS:A1995RB89700003
PM 7657434
DA 2024-01-03
ER

PT J
AU Rigopoulos, D
   Gregoriou, S
   Belyayeva, E
   Larios, G
   Kontochristopoulos, G
   Katsambas, A
AF Rigopoulos, D.
   Gregoriou, S.
   Belyayeva, E.
   Larios, G.
   Kontochristopoulos, G.
   Katsambas, A.
TI Efficacy and safety of tacrolimus ointment 0.1% vs. betamethasone
   17-valerate 0.1% in the treatment of chronic paronychia: an unblinded
   randomized study
SO BRITISH JOURNAL OF DERMATOLOGY
LA English
DT Article
DE betamethasone 17-valerate; chronic paronychia; tacrolimus; treatment
ID ALLERGIC CONTACT-DERMATITIS; TOPICAL TACROLIMUS; ONYCHOLYSIS;
   SUPPRESSION; NAIL
AB Background Recent studies have established the pivotal role of irritants and allergens in development of chronic paronychia and the significant improvement with corticosteroid therapy.
   Objectives The objective of this randomized, unblinded, comparative study was to compare the efficacy of tacrolimus ointment 0.1% vs. betamethasone 17-valerate 0.1% in the treatment of chronic paronychia.
   Methods Forty- five patients with chronic paronychia were randomized 1 : 1 : 1 to apply twice daily either betamethasone 17-valerate 0.1% or tacrolimus 0.1% ointment or emollient. Protective measures were counselled to all patients. Treatment duration was 3 weeks and patients were followed for an additional 6 weeks.
   Results Eight patients in the betamethasone group were considered as cured, two as improved and four as nonresponders at the end of the treatment period. Thirteen patients in the tacrolimus group were considered as cured and one as improved at the end of the treatment period. Nine patients in the emollient group were considered as stable and six failed to respond. Both betamethasone and tacrolimus groups presented statistically significantly greater cure or improvement rates when compared with the emollient group (P < 0 001).
   Conclusions Tacrolimus ointment appears to be a more efficacious agent than betamethasone 17-valerate or placebo for the treatment of chronic paronychia.
C1 [Rigopoulos, D.; Gregoriou, S.; Belyayeva, E.; Larios, G.; Kontochristopoulos, G.; Katsambas, A.] Univ Athens, Dept Dermatol 1, Nail Clin, Andreas Sygros Univ Hosp, Athens 16121, Greece.
C3 National & Kapodistrian University of Athens
RP Rigopoulos, D (通讯作者)，Univ Athens, Dept Dermatol 1, Nail Clin, Andreas Sygros Univ Hosp, Athens 16121, Greece.
EM drigop@hol.gr
RI Gregoriou, Stamatis/H-6587-2019; rigopoulos, dimitrios/AAG-3052-2020
OI Gregoriou, Stamatis/0000-0002-7585-1032; 
CR Alomar A, 2003, CONTACT DERMATITIS, V49, P185, DOI 10.1111/j.0105-1873.2003.0217.x
   Amichai B, 1999, J DERMATOL TREAT, V10, P199, DOI 10.3109/09546639909056029
   Baran R, 2001, J EUR ACAD DERMATOL, V15, P97, DOI 10.1046/j.1468-3083.2001.00179.x
   Bäumer W, 2005, BRIT J DERMATOL, V153, P136, DOI 10.1111/j.1365-2133.2005.06745.x
   Belsito D, 2006, J AM ACAD DERMATOL, V55, P40, DOI 10.1016/j.jaad.2006.03.025
   Daniel CR, 2006, INT J DERMATOL, V45, P1372, DOI 10.1111/j.1365-4632.2006.02958.x
   Daniel CR, 1996, CUTIS, V58, P397
   Daniel CR, 2004, CUTIS, V73, P81
   Kanerva L, 2000, J EUR ACAD DERMATOL, V14, P504, DOI 10.1046/j.1468-3083.2000.00175.x
   LAUERMA AI, 1994, ARCH DERMATOL RES, V286, P337, DOI 10.1007/BF00402225
   Lazarov A, 2007, J EUR ACAD DERMATOL, V21, P169, DOI 10.1111/j.1468-3083.2006.01883.x
   Rallis E, 2007, EXPERT OPIN INV DRUG, V16, P1267, DOI 10.1517/13543784.16.8.1267
   Rigopoulos D, 2008, AM FAM PHYSICIAN, V77, P339
   Rockwell PG, 2001, AM FAM PHYSICIAN, V63, P1113
   Tosti A, 2002, J AM ACAD DERMATOL, V47, P73, DOI 10.1067/mjd.2002.122191
   TOSTI A, 1992, J AM ACAD DERMATOL, V27, P706, DOI 10.1016/0190-9622(92)70242-8
   WONG ESM, 1984, CLIN EXP DERMATOL, V9, P489, DOI 10.1111/j.1365-2230.1984.tb00843.x
NR 17
TC 27
Z9 27
U1 0
U2 1
PU WILEY
PI HOBOKEN
PA 111 RIVER ST, HOBOKEN 07030-5774, NJ USA
SN 0007-0963
EI 1365-2133
J9 BRIT J DERMATOL
JI Br. J. Dermatol.
PD APR
PY 2009
VL 160
IS 4
BP 858
EP 860
DI 10.1111/j.1365-2133.2008.08988.x
PG 3
WC Dermatology
WE Science Citation Index Expanded (SCI-EXPANDED)
SC Dermatology
GA 421FL
UT WOS:000264344700020
PM 19120329
DA 2024-01-03
ER

PT J
AU Zerboni, R
   Angius, AG
   Cusini, M
   Tarantini, G
   Carminati, G
AF Zerboni, R
   Angius, AG
   Cusini, M
   Tarantini, G
   Carminati, G
TI Lamivudine-induced paronychia
SO LANCET
LA English
DT Article
C1 Osped Maggiore, IRCCS, Dermatol Clin, I-20122 Milan, Italy.
C3 IRCCS Ca Granda Ospedale Maggiore Policlinico
RP Zerboni, R (通讯作者)，Osped Maggiore, IRCCS, Dermatol Clin, 9 Via Pace, I-20122 Milan, Italy.
CR DANIEL CR, 1992, J AM ACAD DERMATOL, V27, P93, DOI 10.1016/0190-9622(92)70163-A
   Heylen R, 1997, GENITOURIN MED, V73, P5
   OLUJOHUNGBE A, 1993, LANCET, V342, P1111, DOI 10.1016/0140-6736(93)92090-G
   RUIZAVILA P, 1995, INT J DERMATOL, V34, P199, DOI 10.1111/j.1365-4362.1995.tb01568.x
NR 4
TC 21
Z9 21
U1 1
U2 1
PU LANCET LTD
PI LONDON
PA 42 BEDFORD SQUARE, LONDON WC1B 3SL, ENGLAND
SN 0140-6736
J9 LANCET
JI Lancet
PD APR 25
PY 1998
VL 351
IS 9111
BP 1256
EP 1256
DI 10.1016/S0140-6736(05)79324-7
PG 1
WC Medicine, General & Internal
WE Science Citation Index Expanded (SCI-EXPANDED)
SC General & Internal Medicine
GA ZK087
UT WOS:000073283600023
PM 9643757
DA 2024-01-03
ER

PT J
AU BROOK, I
AF BROOK, I
TI BACTERIOLOGIC STUDY OF PARONYCHIA IN CHILDREN
SO AMERICAN JOURNAL OF SURGERY
LA English
DT Article
C1 CHILDRENS HOSP,NATL MED CTR,DEPT INFECT DIS,WASHINGTON,DC 20010.
   CHILDRENS HOSP,NATL MED CTR,CLIN MICROBIOL LAB,WASHINGTON,DC 20010.
   GEORGE WASHINGTON UNIV,SCH MED,WASHINGTON,DC 20006.
C3 Children's National Health System; Children's National Health System;
   George Washington University
CR BARLOW AJE, 1970, BRIT J DERMATOL, V82, P448, DOI 10.1111/j.1365-2133.1970.tb02204.x
   BROOK I, 1980, ANTIMICROB AGENTS CH, V18, P164, DOI 10.1128/AAC.18.1.164
   CHUINARD RG, 1977, J BONE JOINT SURG AM, V59, P416, DOI 10.2106/00004623-197759030-00027
   EATON RG, 1970, SURG GYNECOL OBSTET, V120, P119
   FARMER CB, 1966, SOUTHERN MED J, V59, P515, DOI 10.1097/00007611-196605000-00003
   FLIEGELMAN MT, 1970, POSTGRAD MED, V48, P267, DOI 10.1080/00325481.1970.11697570
   GOLDSTEIN EJC, 1978, J CLIN MICROBIOL, V8, P667
   GOLDSTEIN EJC, 1978, ANTIMICROB AGENTS CH, V14, P639, DOI 10.1128/AAC.14.4.639
   GUBA AM, 1975, PLAST RECONSTR SURG, V56, P538, DOI 10.1097/00006534-197511000-00010
   Lennette E.H., 1974, MANUAL CLIN MICROBIO, DOI DOI 10.4269/AJTMH.1971.20.3.TM0200030508A
   Mann R J, 1977, J Hand Surg Am, V2, P97
   OCALLAGHAM CH, 1972, ANTIMICROB AGENTS CH, V1, P288
   SHIELDS C, 1975, J TRAUMA, V15, P235, DOI 10.1097/00005373-197503000-00010
   STONE NH, 1969, J BONE JOINT SURG AM, VA 51, P899, DOI 10.2106/00004623-196951050-00006
   Sutter V.L, 1975, WADSWORTH ANAEROBIC
   WEINSTEIN RA, 1973, J ORAL SURG, V31, P792
   [No title captured]
   [No title captured]
   [No title captured]
NR 19
TC 27
Z9 27
U1 0
U2 0
PU CAHNERS PUBL CO
PI NEW YORK
PA 249 WEST 17 STREET, NEW YORK, NY 10011
SN 0002-9610
J9 AM J SURG
JI Am. J. Surg.
PY 1981
VL 141
IS 6
BP 703
EP 705
DI 10.1016/0002-9610(81)90082-9
PG 3
WC Surgery
WE Science Citation Index Expanded (SCI-EXPANDED)
SC Surgery
GA LU295
UT WOS:A1981LU29500016
PM 6972709
DA 2024-01-03
ER

PT J
AU Rockwell, PG
AF Rockwell, PG
TI Acute and chronic paronychia
SO AMERICAN FAMILY PHYSICIAN
LA English
DT Article
ID INFECTIONS; FELONS
AB Paronychia is one of the most common infections of the hand. Clinically paronychia presents as an acute or a chronic condition. It is a localized, superficial infection or abscess of the paronychial tissues of the hands or, less commonly, the feet. Any disruption of the seal between the proximal nail fold and the nail plate can cause acute infections of the eponychial space by providing a portal of entry for bacteria. Treatment options for acute paronychias include warm-water soaks, oral antibiotic therapy and surgical drainage. In Eases of chronic paronychia. it is important that the patient avoid possible irritants. Treatment options include the use of topical antifungal agents and steroids, and surgical intervention. Patients with chronic paronychias that are unresponsive to therapy should be checked for unusual causes, such as malignancy.
C1 Univ Michigan, Sch Med, Ann Arbor, MI USA.
C3 University of Michigan System; University of Michigan
RP Rockwell, PG (通讯作者)，4260 Plymouth Rd, Ann Arbor, MI 48109 USA.
RI Rockwell, Pamela/HIK-3044-2022
CR BROOK I, 1990, ANN EMERG MED, V19, P994, DOI 10.1016/S0196-0644(05)82561-2
   BROOK I, 1993, J HAND SURG-BRIT EUR, V18B, P358, DOI 10.1016/0266-7681(93)90063-L
   CANALES FL, 1989, HAND CLIN, V5, P515
   Daniel CR, 1996, CUTIS, V58, P397
   HABIF TP, 1996, CLIN DERMATOLOGY COL
   HOCHMAN LG, 1995, INT J DERMATOL, V34, P385, DOI 10.1111/j.1365-4362.1995.tb04436.x
   Jebson PJL, 1998, HAND CLIN, V14, P547
   Jules K T, 1989, Clin Podiatr Med Surg, V6, P403
   Lee T C, 1981, Med Times, V109, P49
   LEE TC, 1981, MED TIMES, V109, P54
   Rich P, 1998, MED CLIN N AM, V82, P1171, DOI 10.1016/S0025-7125(05)70409-0
   Roberge RJ, 1999, AM J EMERG MED, V17, P581, DOI 10.1016/S0735-6757(99)90201-2
NR 12
TC 59
Z9 61
U1 0
U2 2
PU AMER ACAD FAMILY PHYSICIANS
PI KANSAS CITY
PA 8880 WARD PARKWAY, KANSAS CITY, MO 64114-2797 USA
SN 0002-838X
J9 AM FAM PHYSICIAN
JI Am. Fam. Physician
PD MAR 15
PY 2001
VL 63
IS 6
BP 1113
EP 1116
PG 4
WC Primary Health Care; Medicine, General & Internal
WE Science Citation Index Expanded (SCI-EXPANDED)
SC General & Internal Medicine
GA 415GJ
UT WOS:000167712300011
PM 11277548
DA 2024-01-03
ER

PT J
AU Jornsamer, C
   Theerawattanawit, C
   Wichayachakorn, C
   Panchaprateep, R
   Kerr, SJ
   Asawanonda, P
   Rerknimitr, P
AF Jornsamer, Chanoknan
   Theerawattanawit, Chinathip
   Wichayachakorn, Chanitwan
   Panchaprateep, Ratchathorn
   Kerr, Stephen J.
   Asawanonda, Pravit
   Rerknimitr, Pawinee
TI Red light emitting diode as an adjuvant treatment for epidermal growth
   factor receptor inhibitors-induced paronychia
SO JOURNAL OF DERMATOLOGICAL TREATMENT
LA English
DT Article
DE Epidermal growth factor receptor inhibitors; EGFRi; red light; LED;
   paronychia; treatment
ID INFLAMMATION; SKIN
AB We evaluated the efficacy and safety of red light LED as an adjuvant treatment for epidermal growth factor receptor inhibitor-induced paronychia. Eight patients were recruited in this randomized, single-blinded controlled trial. They were randomized to receive red-light on one hand or foot 2-3 times/week for 6 weeks while the contralateral side served as controls. The standard treatments were continued. Erythema and lesion elevation observed by Anthera(R) 3D, severity and pain scores were obtained at weeks 0, 2, 4, 6, and 8. The red light group showed significantly lower erythema, severity, and pain scores at weeks 4, 6, and 8. The elevation was significantly lower in the red light group at every follow-up visit. No adverse events occurred. Red light therapy may be an option as adjunctive treatment for EGFRi-induced paronychia.
C1 [Jornsamer, Chanoknan; Theerawattanawit, Chinathip; Panchaprateep, Ratchathorn; Asawanonda, Pravit; Rerknimitr, Pawinee] Chulalongkorn Univ, Dept Med, Fac Med, Div Dermatol,Skin & Allergy Res Unit, 1873 Rama IV Rd, Bangkok 10330, Thailand.
   [Wichayachakorn, Chanitwan] Mahidol Univ, Dept Med, Div Dermatol,Ramathibodi Hosp, Nail Clin,Sclerotherapy Clin,Dermatol Surg Unit,F, Bangkok, Thailand.
   [Kerr, Stephen J.] Chulalongkorn Univ, Fac Med, Ctr Excellence Biostat, Bangkok, Thailand.
C3 Chulalongkorn University; Mahidol University; Chulalongkorn University
RP Rerknimitr, P (通讯作者)，Chulalongkorn Univ, Dept Med, Fac Med, Div Dermatol,Skin & Allergy Res Unit, 1873 Rama IV Rd, Bangkok 10330, Thailand.
EM pawinee.r@chula.ac.th
RI Kerr, Stephen/J-6126-2012
OI Kerr, Stephen/0000-0002-1919-4525; Panchaprateep,
   Ratchathorn/0000-0001-5307-3164
FU Ratchadapisek Somphot Endowment Fund, Faculty of Medicine, Chulalongkorn
   University [RA61/079]
FX This work is supported by Ratchadapisek Somphot Endowment Fund,
   RA61/079, Faculty of Medicine, Chulalongkorn University.
CR Barolet D, 2009, J INVEST DERMATOL, V129, P2751, DOI 10.1038/jid.2009.186
   Corti L, 2006, PHOTOMED LASER SURG, V24, P207, DOI 10.1089/pho.2006.24.207
   Goto H, 2016, J DERMATOL, V43, P670, DOI 10.1111/1346-8138.13205
   Ho PH, 2019, J EUR ACAD DERMATOL, V33, P204, DOI 10.1111/jdv.15121
   Issa MCA, 2009, BRIT J DERMATOL, V161, P647, DOI 10.1111/j.1365-2133.2009.09326.x
   Lee JB, 2016, EXP DERMATOL, V25, P956, DOI 10.1111/exd.13133
   Li WH, 2018, LASER SURG MED, V50, P158, DOI 10.1002/lsm.22747
   Li YH, 2016, PLOS ONE, V11, DOI 10.1371/journal.pone.0157898
   Lim W, 2007, LASER SURG MED, V39, P614, DOI 10.1002/lsm.20533
   Macdonald JB, 2015, J AM ACAD DERMATOL, V72, P203, DOI 10.1016/j.jaad.2014.07.032
   Masago K, 2018, ONCOLOGY-BASEL, V95, P251, DOI 10.1159/000490177
   Opel Daniel R, 2015, J Clin Aesthet Dermatol, V8, P36
   Owczarek W, 2017, POSTEP DERM ALERGOL, V34, P418, DOI 10.5114/ada.2017.71106
   Sun Q, 2018, J PHOTOCH PHOTOBIO B, V186, P31, DOI 10.1016/j.jphotobiol.2018.05.015
   Trelles Mario A, 2006, J Cosmet Laser Ther, V8, P39
NR 15
TC 1
Z9 1
U1 3
U2 6
PU TAYLOR & FRANCIS LTD
PI ABINGDON
PA 2-4 PARK SQUARE, MILTON PARK, ABINGDON OR14 4RN, OXON, ENGLAND
SN 0954-6634
EI 1471-1753
J9 J DERMATOL TREAT
JI J. Dermatol. Treat.
PD MAY 19
PY 2022
VL 33
IS 4
BP 1990
EP 1994
DI 10.1080/09546634.2021.1927950
EA MAY 2021
PG 5
WC Dermatology
WE Science Citation Index Expanded (SCI-EXPANDED)
SC Dermatology
GA 2Q7OT
UT WOS:000653535100001
PM 33961534
DA 2024-01-03
ER

PT J
AU Pilot, MA
   Bell, C
   O'Dair, H
   Glenn, EJ
   Bailey, S
   Langley-Hobbs, SJ
AF Pilot, Mariette A.
   Bell, Cynthia
   O'Dair, Hilary
   Glenn, Ellen J.
   Bailey, Steven
   Langley-Hobbs, Sorrel J.
TI Chronic paronychia in cats with patellar fracture and dental anomaly
   syndrome
SO JOURNAL OF FELINE MEDICINE AND SURGERY
LA English
DT Article
DE Patellar fracture; persistent deciduous teeth; osteomyelitis;
   osteopetrosis; paronychia
AB Case series summary
   The aim of this case series was to describe the clinical features and treatment of paronychia in cats diagnosed with patellar fracture and dental anomaly syndrome (PADS). Clinical records, photographs, microbiology, cytology and histopathology reports were collected, and follow-up was obtained. Five cats with paronychia were included. All five cats had multiple digits of multiple limbs affected and eventually underwent amputation of the third phalanx of one or multiple digits. A total of 36 digits were affected, 17% (n = 6/36) resolved with medical management and 83% (n = 30/36) were eventually treated successfully by amputation. The cats had treatment with numerous courses of antibiotics (range 7-20; mean 11 courses) over periods of time ranging from 10 to 67 months (mean 32 months).
   Relevance and novel information
   Chronic paronychia may be an additional clinical feature of PADS and the probable mechanism involves poor integrity of osteopetrotic bone, loss of normal nailbed anatomy and secondary osteomyelitis of the distal phalanx. Medical management with antibiotics, anti-inflammatory therapy and steroid treatment may improve the clinical signs in the short term; however, in severe instances, amputation of the third phalanx of the affected digit seems to be necessary to resolve repeated recurrences and discomfort. Additional information on the long-term outcome is required. In any cat with atraumatic patellar fractures and/or retained deciduous teeth, paronychia may require surgical management if medical management is unsuccessful.
C1 [Pilot, Mariette A.; O'Dair, Hilary; Langley-Hobbs, Sorrel J.] Univ Bristol, Langford Small Anim Hosp, Langford House, Bristol BS40 5DU, Avon, England.
   [Bell, Cynthia] Specialty Oral Pathol Anim, Geneseo, IL USA.
   [Glenn, Ellen J.] Rocky Mt Feline Rescue, Denver, CO USA.
   [Bailey, Steven] Exclusively Cats Vet Hosp, Waterford, MI USA.
C3 University of Bristol
RP Pilot, MA (通讯作者)，Univ Bristol, Langford Small Anim Hosp, Langford House, Bristol BS40 5DU, Avon, England.
EM mariette.pilot.2018@bristol.ac.uk
OI /0000-0002-1452-0096; O'Dair, Hilary/0000-0003-1010-931X; Langley-Hobbs,
   Sorrel/0000-0003-4397-5150
CR Bakeman RJ, 1998, J ORAL MAXIL SURG, V56, P1209, DOI 10.1016/S0278-2391(98)90774-1
   BEARD CJ, 1986, J LAB CLIN MED, V108, P498
   Bizikova P, 2019, BMC VET RES, V15, DOI 10.1186/s12917-018-1739-y
   Boland LA, 2017, J FELINE MED SURG, V19, P933, DOI [10.1177/1098612X17723245, 10.1177/1098612x17723245]
   Chan AJH, 2020, J FELINE MED SURG, V22, P1008, DOI 10.1177/1098612X20904458
   Del Fattore A, 2008, BONE, V42, P19, DOI 10.1016/j.bone.2007.08.029
   Foley J, 2016, PARASITOLOGY, V143, P1847, DOI 10.1017/S0031182016001505
   Goldfinch N, 2012, J FELINE MED SURG, V14, P202, DOI 10.1177/1098612X12439267
   Howes C, 2019, J FELINE MED SURG, V21, P793, DOI [10.1177/1098612X18797368, 10.1177/1098612x18797368]
   Krithika C, 2009, ORAL SURG ORAL MED O, V108, pE56, DOI 10.1016/j.tripleo.2009.05.010
   Langley-Hobbs S., 2016, Companion Animal, V21, P620, DOI 10.12968/coan.2016.21.11.620
   Langley-Hobbs SJ, 2009, VET REC, V164, P80, DOI 10.1136/vr.164.3.80
   LITTLE S.E., 2012, CAT CLIN MED MANAGEM, V1, P2
   Reyes NA, 2019, J FELINE MED SURG, V21, P750, DOI [10.1177/1098612X18800837, 10.1177/1098612x18800837]
   SCOTT DW, 1992, COMP CONT EDUC PRACT, V14, P449
   Sobacchi C, 2013, NAT REV ENDOCRINOL, V9, P522, DOI 10.1038/nrendo.2013.137
   Vail D. M., 2007, Small Animal Clinical Oncology, P375
   Wobeser BK, 2007, VET PATHOL, V44, P362, DOI 10.1354/vp.44-3-362
   Wu CC, 2017, J CLIN ENDOCR METAB, V102, P3111, DOI 10.1210/jc.2017-01127
NR 19
TC 2
Z9 2
U1 0
U2 2
PU SAGE PUBLICATIONS LTD
PI LONDON
PA 1 OLIVERS YARD, 55 CITY ROAD, LONDON EC1Y 1SP, ENGLAND
SN 1098-612X
EI 1532-2750
J9 J FELINE MED SURG
JI J. Feline Med. Surg.
PD DEC
PY 2021
VL 23
IS 12
BP 1200
EP 1212
AR 1098612X21998612
DI 10.1177/1098612X21998612
EA MAR 2021
PG 13
WC Veterinary Sciences
WE Science Citation Index Expanded (SCI-EXPANDED)
SC Veterinary Sciences
GA XG8HV
UT WOS:000635315200001
PM 33759602
DA 2024-01-03
ER

PT J
AU Apaydin, AM
   Aydin, M
   Ciftcl, O
   Timurkaan, N
   Yildiz, H
   Tonbak, S
AF Apaydin, A. M.
   Aydin, M.
   Ciftcl, O.
   Timurkaan, N.
   Yildiz, H.
   Tonbak, S.
TI Effects of <i>Paronychia kurdica</i> on teat and udder papillomatosis in
   cows
SO REVUE DE MEDECINE VETERINAIRE
LA English
DT Article
DE Papillomatosis; Paronychia kurdica; cow; udder; wart; remission
ID JORDANIAN TRADITIONAL MEDICINE; VIVO HYPOGLYCEMIC ACTIVITIES; BOVINE
   PAPILLOMATOSIS; ETHNOBOTANICAL SURVEY; IN-VITRO; PLANTS; PAPILLOMAVIRUS;
   INFECTIONS; CATTLE; WARTS
AB The efficiency of Paronychia kurdica extract on teat and udder papillomatosis was investigated in 30 cows and heifers, which were randomly allotted in 5 equal groups. The plant extract was administered to animals orally at 2 dosages (5g and 10g, groups 1 and 2), subcutaneously (5g, group 3) or percutaneously as a pomade including 10% of Paronychia kurdica (group 4) whereas cows from the 5(th) group were untreated and served as negative controls. After a 90 day long experimental period, the proportions of completely cured animals (50% and 83.3%) were significantly more elevated when cows were orally or subcutaneously treated than in controls or in animals treated with the pomade. Furthermore, wart disappearance occurred earlier in these 3 groups (on days 5 and 10 vs. day 15 in groups 4 and 5) and was significantly intensified since the 15(th) day. In addition, wart losses were maximal in cows receiving oral treatment with 10g Paronychia kurdica extract. In parallel, high contents of unsaturated fatty acids (oleic and linoleic acids) and anti-oxidants (alpha-tocopherol, linol and linalool) were identified in the plant extract throughout gas chromatography and mass spectrometry. These results demonstrated beneficial effects of the Paronychia kurdica extract administered orally or subcutaneously on udder papillomatosis in cows but the identification of active compounds need further investigations.
C1 [Apaydin, A. M.; Aydin, M.; Yildiz, H.] Firat Univ, Fac Vet Med, Dept Obstet & Gyneacol, TR-23119 Elazig, Turkey.
   [Ciftcl, O.] Inonu Univ, Fac Pharm, Dept Pharmaceut Toxicol, TR-44280 Malatya, Turkey.
   [Timurkaan, N.] Firat Univ, Fac Vet Med, Dept Pathol, TR-23119 Elazig, Turkey.
   [Tonbak, S.] Firat Univ, Fac Vet Med, Dept Virol, TR-23119 Elazig, Turkey.
C3 Firat University; Inonu University; Firat University; Firat University
RP Aydin, M (通讯作者)，Firat Univ, Fac Vet Med, Dept Obstet & Gyneacol, TR-23119 Elazig, Turkey.
EM muhteremac@gmail.com
RI Apaydin, Ali/D-7640-2011; tonbak, sukru/W-2199-2018; Timurkaan,
   Necati/V-7016-2018; aydin, muhterem/W-4192-2018; Yıldız,
   Hamit/W-3895-2018
OI Apaydin, Ali/0000-0002-5433-0836; tonbak, sukru/0000-0003-2822-560X;
   Timurkaan, Necati/0000-0001-5567-991X; aydin,
   muhterem/0000-0002-6494-9229; Ciftci, Osman/0000-0001-5755-3560
FU TUBITAK (Turkish Scientific and Techonological Research Council)
FX We would like to thank TUBITAK (Turkish Scientific and Techonological
   Research Council) for generous funding and to Sabri Ciftci of Cumhuriyet
   University in Turkey, for his great comments about the manuscript. This
   study was supported by The Scientific&Tecnologicial Research Council of
   Turkey.
CR Abu Soud R.S., 2004, SCI PHARM, V72, P25, DOI DOI 10.3797/scipharm.aut-04-03
   ABUSAMRA MT, 1982, BRIT VET J, V138, P138, DOI 10.1016/S0007-1935(17)31135-1
   Afifi FU, 2005, J ETHNOPHARMACOL, V100, P314, DOI 10.1016/j.jep.2005.03.016
   Ali-Shtayeh MS, 2000, J ETHNOPHARMACOL, V73, P221, DOI 10.1016/S0378-8741(00)00316-0
   Baker GE, 1997, DERMATOL CLIN, V15, P331, DOI 10.1016/S0733-8635(05)70441-1
   Börkü MK, 2007, RES VET SCI, V83, P360, DOI 10.1016/j.rvsc.2007.01.016
   Campo M. Saveria, 1995, Trends in Microbiology, V3, P92, DOI 10.1016/S0966-842X(00)88889-7
   CAMPO MS, 1994, RES VET SCI, V56, P151, DOI 10.1016/0034-5288(94)90097-3
   DAFNI A, 1984, J ETHNOPHARMACOL, V10, P295, DOI 10.1016/0378-8741(84)90017-5
   Deng FX, 2003, J CHROMATOGR A, V986, P121, DOI 10.1016/S0021-9673(02)01921-0
   Duan JM, 2000, ANTIVIR RES, V46, P135, DOI 10.1016/S0166-3542(00)00080-2
   Ferreira A, 2006, J ETHNOPHARMACOL, V108, P31, DOI 10.1016/j.jep.2006.04.010
   Hamdan II, 2004, J ETHNOPHARMACOL, V93, P117, DOI 10.1016/j.jep.2004.03.033
   Hemmatzadeh F, 2003, J VET MED B, V50, P473, DOI 10.1046/j.1439-0450.2003.00702.x
   LUNA LG, 1968, MANUAL HISTOLOGIC ST, P171
   MURPHY FA, 1999, VET VIROLOGY, P161
   Nicholls PK, 2000, VET IMMUNOL IMMUNOP, V73, P101, DOI 10.1016/S0165-2427(99)00165-8
   Step DL, 2000, CAN VET J, V41, P794
   Sterling, 2003, COCHRANE DB SYST REV, V3
   Tabuti JRS, 2003, J ETHNOPHARMACOL, V88, P279, DOI 10.1016/S0378-8741(03)00265-4
   TASAL I, 1995, VET CERRAHI DERGISI, V4, P8
   Wellenberg GJ, 2002, VET MICROBIOL, V88, P27, DOI 10.1016/S0378-1135(02)00098-6
NR 22
TC 3
Z9 3
U1 0
U2 0
PU ECOLE NATIONALE VETERINAIRE TOULOUSE
PI TOULOUSE CEDEX 3
PA 23 CHEMIN DES CAPELLES, 31076 TOULOUSE CEDEX 3, FRANCE
SN 0035-1555
EI 2258-0646
J9 REV MED VET-TOULOUSE
JI Rev. Med. Vet.
PD JUN
PY 2010
VL 161
IS 6
BP 267
EP 271
PG 5
WC Veterinary Sciences
WE Science Citation Index Expanded (SCI-EXPANDED)
SC Veterinary Sciences
GA 633HX
UT WOS:000280493600003
DA 2024-01-03
ER

PT J
AU Faergemann, J
AF Faergemann, J
TI The role of yeasts in onychomycosis
SO MYCOSES
LA English
DT Article
DE Candida albicans; Candida parapsilosis; Candida krusei; Candida famata;
   onychomycosis; paronychia; onycholysis
ID INFECTIONS
AB Twenty patients with onychomycosis secondary to paronychia or to onycholysis were examined for causative fungal agents. The role of yeasts in these diseases is critically discussed.
RP Faergemann, J (通讯作者)，SAHLGRENS UNIV HOSP,DEPT DERMATOL,S-41345 GOTHENBURG,SWEDEN.
CR HANEKE E, 1991, SEMIN DERMATOL, V10, P41
   HAY RJ, 1994, J AM ACAD DERMATOL, V31, pS6, DOI 10.1016/S0190-9622(08)81258-3
   ROBERTS DT, 1992, BRIT J DERMATOL, V126, P23, DOI 10.1111/j.1365-2133.1992.tb00005.x
   SUMMERBELL RC, 1989, MYCOSES, V32, P609, DOI 10.1111/j.1439-0507.1989.tb02192.x
   WILLEMSEN M, 1993, J EUR ACAD DERMAT S1, V2, pS6
NR 5
TC 10
Z9 10
U1 0
U2 0
PU BLACKWELL WISSENSCHAFTS-VERLAG GMBH
PI BERLIN
PA KURFURSTENDAMM 57, D-10707 BERLIN, GERMANY
SN 0933-7407
J9 MYCOSES
JI Mycoses
PD MAY-JUN
PY 1996
VL 39
IS 5-6
BP 223
EP 224
DI 10.1111/j.1439-0507.1996.tb00129.x
PG 2
WC Dermatology; Mycology
WE Science Citation Index Expanded (SCI-EXPANDED)
SC Dermatology; Mycology
GA VJ839
UT WOS:A1996VJ83900012
PM 8909034
DA 2024-01-03
ER

PT J
AU BARAN, R
   PERRIN, C
AF BARAN, R
   PERRIN, C
TI FIXED-DRUG ERUPTION PRESENTING AS AN ACUTE PARONYCHIA
SO BRITISH JOURNAL OF DERMATOLOGY
LA English
DT Article
ID INTERCELLULAR-ADHESION MOLECULE-1; CUTANEOUS INFLAMMATION;
   GAMMA-INTERFERON; KERATINOCYTES; EXPRESSION; SKIN; LEUKOCYTES;
   CYTOKINES; ICAM-1
AB A case of fixed-drug eruption due to cefalexine presented with acute paronychia. Twenty days after a further challenge with a single dose of the drug. a biopsy of the affected skin showed intense expression for ICAM-1.
C1 HOP LOUIS PASTEUR,DEPT PATHOL,F-06031 NICE,FRANCE.
   CANNES GEN HOSP,DEPT DERMATOL,CANNES,FRANCE.
RP BARAN, R (通讯作者)，42 RUE SERBES,F-06400 CANNES,FRANCE.
CR AUBOCK J, 1986, BRIT J DERMATOL, V114, P465, DOI 10.1111/j.1365-2133.1986.tb02851.x
   BRUINSMA W, 1987, GUIDE DRUG ERUPTIONS, P48
   DUSTIN ML, 1988, J EXP MED, V167, P1323, DOI 10.1084/jem.167.4.1323
   EASTWOOD JB, 1969, BRIT J DERMATOL, V81, P750, DOI 10.1111/j.1365-2133.1969.tb15935.x
   GONZALEZ EG, 1990, AM J DERMATOL PATHOL, V12, P188
   GRIFFITHS CEM, 1989, J AM ACAD DERMATOL, V20, P617, DOI 10.1016/S0190-9622(89)70073-6
   GUPTA AK, 1990, ARCH DERMATOL, V126, P487, DOI 10.1001/archderm.126.4.487
   HINDSEN M, 1987, BRIT J DERMATOL, V116, P351, DOI 10.1111/j.1365-2133.1987.tb05849.x
   HOGAN DJ, 1989, J AM ACAD DERMATOL, V20, P503, DOI 10.1016/S0190-9622(89)80089-1
   KUPPER TS, 1989, ARCH DERMATOL, V125, P1406, DOI 10.1001/archderm.125.10.1406
   KUPPER TS, 1989, AM J DERMATOPATH, V11, P69, DOI 10.1097/00000372-198902000-00011
   LISBY S, 1989, BRIT J DERMATOL, V120, P479, DOI 10.1111/j.1365-2133.1989.tb01320.x
   MUNRO JM, 1988, FASEB J, V2, pA1821
   NICKOLOFF BJ, 1987, AM J DERMATOPATH, V9, P413, DOI 10.1097/00000372-198710000-00007
   NICKOLOFF BJ, 1988, J INVEST DERMATOL, V90, P592
   SHIOHARA T, 1988, J AM ACAD DERMATOL, V18, P67, DOI 10.1016/S0190-9622(88)70011-0
   SHIOHARA T, 1989, ARCH DERMATOL, V125, P1371, DOI 10.1001/archderm.125.10.1371
   WANTZIN GL, 1983, ARCH DERMATOL, V119, P623, DOI 10.1001/archderm.119.7.623
NR 18
TC 7
Z9 7
U1 0
U2 0
PU BLACKWELL SCIENCE LTD
PI OXFORD
PA OSNEY MEAD, OXFORD, OXON, ENGLAND OX2 0EL
SN 0007-0963
J9 BRIT J DERMATOL
JI Br. J. Dermatol.
PD DEC
PY 1991
VL 125
IS 6
BP 592
EP 595
DI 10.1111/j.1365-2133.1991.tb14802.x
PG 4
WC Dermatology
WE Science Citation Index Expanded (SCI-EXPANDED)
SC Dermatology
GA GU472
UT WOS:A1991GU47200017
PM 1836953
DA 2024-01-03
ER

PT J
AU Kanerva, L
AF Kanerva, L
TI Occupational protein contact dermatitis and paronychia from natural
   rubber latex
SO JOURNAL OF THE EUROPEAN ACADEMY OF DERMATOLOGY AND VENEREOLOGY
LA English
DT Article
DE contact urticaria; immediate allergy; natural rubber latex;
   occupational; paronychia; protein contact dermatitis
ID ALLERGY; MEAT; FISH
AB Protein contact dermatitis (PCD) is a chronic recurrent dermatitis caused by contact with a proteinaceous material. PCD may also present as paronychia. Here a case of PCD and paronychia from natural rubber latex (NRL) is presented. The correct diagnosis would not have been established if prick testing with NRL had not been performed. This case shows that contact allergy presenting as dermatitis may occur despite negative patch test results. PCD from NRL may be relatively common, although very few cases have been published. This is probably due to the fact that the term contact urticaria is so closely connected to NRL that automatically all cases of type I allergy to NRL are considered contact urticaria, although the clinical picture is a dermatitis, i.e. PCD.
C1 Finnish Inst Occupat Hlth, Dermatol Sect, FIN-00250 Helsinki, Finland.
C3 Finnish Institute of Occupational Health
RP Kanerva, L (通讯作者)，Finnish Inst Occupat Hlth, Dermatol Sect, Topeliuksenkatu 41 aA, FIN-00250 Helsinki, Finland.
EM Lasse.Kanerva@occuphealth.fi
CR ALONSO MD, 1993, ALLERGY, V48, P349, DOI 10.1111/j.1398-9995.1993.tb02404.x
   ALONSO MD, 1993, CONTACT DERMATITIS, V29, P109, DOI 10.1111/j.1600-0536.1993.tb03504.x
   Anibarro PC, 1997, CONTACT DERMATITIS, V37, P247, DOI 10.1111/j.1600-0536.1997.tb02453.x
   Boehncke WH, 1998, INT J DERMATOL, V37, P358, DOI 10.1046/j.1365-4362.1998.00337.x
   Duplechain M T, 1998, J La State Med Soc, V150, P527
   GarciaAbujeta JL, 1997, CONTACT DERMATITIS, V36, P163, DOI 10.1111/j.1600-0536.1997.tb00404.x
   Guin J D, 1999, Am J Contact Dermat, V10, P83, DOI 10.1016/S1046-199X(99)90005-2
   Guin Jere D., 1999, Journal of the American Academy of Dermatology, V40, P991, DOI 10.1016/S0190-9622(99)70089-7
   Hjorth N, 1976, Contact Dermatitis, V2, P28, DOI 10.1111/j.1600-0536.1976.tb02975.x
   Iliev D, 1998, INT ARCH OCC ENV HEA, V71, P289, DOI 10.1007/s004200050283
   JANSSENS V, 1995, BRIT J DERMATOL, V132, P1, DOI 10.1111/j.1365-2133.1995.tb08616.x
   Jappe U, 1999, Am J Contact Dermat, V10, P37, DOI 10.1016/S1046-199X(99)90092-1
   Jeannet-Peter N, 1999, Am J Contact Dermat, V10, P40, DOI 10.1016/S1046-199X(99)90093-3
   Kanerva L, 1996, CONTACT DERMATITIS, V34, P301, DOI 10.1111/j.1600-0536.1996.tb02210.x
   Kanerva L, 1996, CONTACT DERMATITIS, V35, P229, DOI 10.1111/j.1600-0536.1996.tb02363.x
   Kanerva L, 1999, CONTACT DERMATITIS, V41, P171, DOI 10.1111/j.1600-0536.1999.tb06120.x
   Kanerva L, 1997, Am J Contact Dermat, V8, P167, DOI 10.1016/S1046-199X(97)90099-3
   Kanerva L, 1999, CONTACT DERMATITIS, V41, P295, DOI 10.1111/j.1600-0536.1999.tb06169.x
   Kanerva L, 1998, CONTACT DERMATITIS, V38, P295, DOI 10.1111/j.1600-0536.1998.tb05757.x
   Kumar A, 1999, Australas J Dermatol, V40, P138, DOI 10.1046/j.1440-0960.1999.00344.x
   Mahler V, 1998, CONTACT DERMATITIS, V38, P47, DOI 10.1111/j.1600-0536.1998.tb05641.x
   Nestle FO, 1997, DERMATOLOGY, V194, P243, DOI 10.1159/000246111
   PURELLODAMBROSI.F, 1993, ALLERGY, V50, P830
   ROGER A, 1995, CONTACT DERMATITIS, V32, P248, DOI 10.1111/j.1600-0536.1995.tb00685.x
   TARVAINEN K, 1991, Z HAUTKRANKHEITEN, V66, P964
   TOSTI A, 1992, J AM ACAD DERMATOL, V27, P706, DOI 10.1016/0190-9622(92)70242-8
   TURJANMAA K, 1994, ANN MED, V26, P297, DOI 10.3109/07853899409147905
   TURJANMAA K, 1987, CONTACT DERMATITIS, V17, P270, DOI 10.1111/j.1600-0536.1987.tb01476.x
   Veien N K, 1983, Derm Beruf Umwelt, V31, P84
   VONDENDRIESCH P, 1993, CONTACT DERMATITIS, V28, P46, DOI 10.1111/j.1600-0536.1993.tb03333.x
   Wuthrich B, 1996, BRIT J DERMATOL, V135, P332, DOI 10.1111/j.1365-2133.1996.tb01180.x
NR 31
TC 20
Z9 22
U1 0
U2 1
PU WILEY
PI HOBOKEN
PA 111 RIVER ST, HOBOKEN 07030-5774, NJ USA
SN 0926-9959
EI 1468-3083
J9 J EUR ACAD DERMATOL
JI J. Eur. Acad. Dermatol. Venereol.
PD NOV
PY 2000
VL 14
IS 6
BP 504
EP 506
DI 10.1046/j.1468-3083.2000.00175.x
PG 3
WC Dermatology
WE Science Citation Index Expanded (SCI-EXPANDED)
SC Dermatology
GA 443AZ
UT WOS:000169318300019
PM 11444276
DA 2024-01-03
ER

PT J
AU Palmeiro, AG
   Silva, L
   Pimentel, B
   Passos, J
   Moura, C
   Amaro, C
AF Palmeiro, Ana Gusmao
   Silva, Leandro
   Pimentel, Bernardo
   Passos, Joao
   Moura, Cecilia
   Amaro, Cristina
TI MEK inhibitor-induced paronychia in a paediatric population: A tertiary
   centre experience
SO AUSTRALASIAN JOURNAL OF DERMATOLOGY
LA English
DT Article; Early Access
DE dermatology; drug adverse effects; neurofibromatosis; paronychia
ID OPEN-LABEL; TOXICITIES
AB The cutaneous toxicity of MEK inhibitors may limit treatment adherence. The authors present a retrospective study of 41 paediatric patients with NF-1 undergoing therapy with selumetinib and propose a treatment algorithm.
C1 [Palmeiro, Ana Gusmao; Silva, Leandro; Pimentel, Bernardo; Amaro, Cristina] Ctr Hosp Lisboa Ocidental, Dermatol Dept, P-1349019 Lisbon, Portugal.
   [Passos, Joao] Inst Portugues Oncol Francisco Gentil, Neurol Dept, Lisbon, Portugal.
   [Passos, Joao] Inst Portugues Oncol Francisco Gentil, Pediat Dept, Pediat Neurooncol Unit, Lisbon, Portugal.
   [Moura, Cecilia] Inst Portugues Oncol Francisco Gentil, Dermatol Dept, Lisbon, Portugal.
C3 Centro Hospitalar de Lisboa Ocidental, EPE; Universidade de Lisboa;
   Portuguese Institute of Oncology; Portuguese Institute of Oncology;
   Portuguese Institute of Oncology
RP Palmeiro, AG (通讯作者)，Ctr Hosp Lisboa Ocidental, Dermatol Dept, P-1349019 Lisbon, Portugal.
EM apgpalmeiro@gmail.com
OI Silva, Leandro/0000-0001-7804-3092; Gusmao Palmeiro,
   Ana/0000-0002-6805-1790
CR AstraZeneca, ANN 1 SUMM PROD CHAR
   Borgia P, 2023, J AM ACAD DERMATOL, V88, pE59, DOI 10.1016/j.jaad.2022.09.045
   Bostanci S, 2001, ACTA DERM-VENEREOL, V81, P181
   Boull C, 2017, PEDIATR DERMATOL, V34, P90, DOI 10.1111/pde.13038
   Boull CL, 2021, J AM ACAD DERMATOL, V84, P1554, DOI 10.1016/j.jaad.2020.07.044
   Coltin H, 2022, PEDIATR BLOOD CANCER, V69, DOI 10.1002/pbc.29633
   Cubiró X, 2018, JAMA DERMATOL, V154, P99, DOI 10.1001/jamadermatol.2017.4120
   Osorio VLD, 2021, PEDIATR DERMATOL, V38, P420, DOI 10.1111/pde.14354
   Goto H, 2016, J DERMATOL, V43, P670, DOI 10.1111/1346-8138.13205
   Gross AM, 2020, NEW ENGL J MED, V382, P1430, DOI 10.1056/NEJMoa1912735
   Grover Chander, 2018, Indian Dermatol Online J, V9, P373, DOI 10.4103/idoj.IDOJ_280_18
   Gupta MK, 2022, INT J DERMATOL, V61, P410, DOI 10.1111/ijd.15740
   Hachisuka Junichi, 2011, J Am Acad Dermatol, V64, pe20, DOI 10.1016/j.jaad.2009.12.019
   Lacouture ME, 2011, SUPPORT CARE CANCER, V19, P1079, DOI 10.1007/s00520-011-1197-6
   Lacouture ME, 2010, J CLIN ONCOL, V28, P1351, DOI 10.1200/JCO.2008.21.7828
   Martínez-de-Espronceda I, 2020, DERMATOL THER, V33, DOI 10.1111/dth.13164
   Piraccini BM, 2016, J EUR ACAD DERMATOL, V30, P901, DOI 10.1111/jdv.13071
   Robert C, 2015, LANCET ONCOL, V16, pE181, DOI 10.1016/S1470-2045(14)71133-7
   Sibaud V, 2019, SUPPORT CARE CANCER, V27, P2341, DOI 10.1007/s00520-019-04690-8
   Sun QS, 2020, PEDIATR DERMATOL, V37, P970, DOI 10.1111/pde.14276
   Vílchez-Márquez F, 2019, ACTAS DERMO-SIFILOGR, V110, P772, DOI 10.1016/j.ad.2018.02.042
   Wetzel ML, 2022, J AM ACAD DERMATOL, V87, P180, DOI 10.1016/j.jaad.2021.07.022
   Zhou C, 2019, J AM ACAD DERMATOL, V81, pAB92
NR 23
TC 0
Z9 0
U1 0
U2 0
PU WILEY
PI HOBOKEN
PA 111 RIVER ST, HOBOKEN 07030-5774, NJ USA
SN 0004-8380
EI 1440-0960
J9 AUSTRALAS J DERMATOL
JI Australas. J. Dermatol.
PD 2023 MAY 24
PY 2023
DI 10.1111/ajd.14079
EA MAY 2023
PG 7
WC Dermatology
WE Science Citation Index Expanded (SCI-EXPANDED)
SC Dermatology
GA H2KR7
UT WOS:000994310900001
PM 37224380
DA 2024-01-03
ER

PT J
AU HENDERSON, JJ
AF HENDERSON, JJ
TI METASTATIC CARCINOMA IN THE HAND PRESENTING AS AN ACUTE PARONYCHIA
SO BRITISH JOURNAL OF CLINICAL PRACTICE
LA English
DT Article
C1 SALFORD ROYAL HOSP, DEPT ORTHOPAED SURG, SALFORD, ENGLAND.
C3 Salford Royal NHS Foundation Trust; Salford Royal Hospital
CR COLSON GM, 1948, LANCET, V254, P100
   KARTEN I, 1962, JAMA-J AM MED ASSOC, V179, P162, DOI 10.1001/jama.1962.03050020000013
   KERIN R, 1983, J BONE JOINT SURG AM, V65, P1331, DOI 10.2106/00004623-198365090-00016
   STRANG R, 1952, BRIT J SURG, V39, P372, DOI 10.1002/bjs.18003915628
NR 4
TC 7
Z9 7
U1 0
U2 1
PU MEDICOM INT
PI SURREY
PA CHURSTON HOUSE, PORTSMOUTH RD, ESHER, SURREY KT10 9AD, ENGLAND
SN 0007-0947
J9 BRIT J CLIN PRACT
JI Br. J. Clin. Pract.
PD JUN
PY 1987
VL 41
IS 6
BP 805
EP 806
PG 2
WC Medicine, General & Internal
WE Science Citation Index Expanded (SCI-EXPANDED)
SC General & Internal Medicine
GA J0616
UT WOS:A1987J061600011
PM 3446281
DA 2024-01-03
ER

PT J
AU Lee, CC
   Wu, YH
AF Lee, Chieh-Chi
   Wu, Yu-Hung
TI Paronychia-like digital metastases of osteosarcoma
SO INTERNATIONAL JOURNAL OF DERMATOLOGY
LA English
DT Article
ID CUTANEOUS METASTASIS; HANDS
C1 [Lee, Chieh-Chi; Wu, Yu-Hung] Mackay Mem Hosp, Dept Dermatol, 92,Sect 2,Zhongshan N Rd, Taipei 10449, Taiwan.
   [Wu, Yu-Hung] Mackay Med Coll, New Taipei, Taiwan.
   [Wu, Yu-Hung] Mackay Med Nursing & Management Coll, Taipei, Taiwan.
C3 Mackay Memorial Hospital; Mackay Medical College; Mackay Junior College
   of Medicine, Nursing & Management
RP Wu, YH (通讯作者)，Mackay Mem Hosp, Dept Dermatol, 92,Sect 2,Zhongshan N Rd, Taipei 10449, Taiwan.
EM yuhung_wu@yahoo.com
RI Wu, Yu-Hung/AAD-3124-2019
OI Wu, Yu-Hung/0000-0001-5579-2197
CR Fernandez-Pineda I, 2011, J PEDIATR SURG, V46, P2029, DOI 10.1016/j.jpedsurg.2011.06.011
   Flynn CJ, 2008, CURR ONCOL, V15, P51
   HEALEY JH, 1986, J BONE JOINT SURG AM, V68A, P743, DOI 10.2106/00004623-198668050-00017
   JEFFREE GM, 1975, BRIT J CANCER, V32, P87, DOI 10.1038/bjc.1975.136
   Ko JH, 2014, BRIT J DERMATOL, V171, P663, DOI 10.1111/bjd.13025
   Larsen S, 2010, INT J DERMATOL, V49, P532, DOI 10.1111/j.1365-4632.2010.04315.x
   Maheshwari AV, 2008, FOOT ANKLE INT, V29, P699, DOI 10.3113/FAI.2008.0699
   Ottaviani G, 2009, CANCER TREAT RES, V152, P3, DOI 10.1007/978-1-4419-0284-9_1
   Ragsdale MI, 2011, AM J DERMATOPATH, V33, pE70, DOI 10.1097/DAD.0b013e318214a7ea
NR 9
TC 1
Z9 1
U1 0
U2 0
PU WILEY
PI HOBOKEN
PA 111 RIVER ST, HOBOKEN 07030-5774, NJ USA
SN 0011-9059
EI 1365-4632
J9 INT J DERMATOL
JI Int. J. Dermatol.
PD JAN
PY 2017
VL 56
IS 1
BP 104
EP 105
DI 10.1111/ijd.13394
PG 2
WC Dermatology
WE Science Citation Index Expanded (SCI-EXPANDED)
SC Dermatology
GA EF9JJ
UT WOS:000390646200026
PM 27495265
DA 2024-01-03
ER

PT J
AU Daniel, CR
   Daniel, MP
   Daniel, J
   Sullivan, S
   Bell, FE
AF Daniel, CR
   Daniel, MP
   Daniel, J
   Sullivan, S
   Bell, FE
TI Managing simple chronic paronychia and onycholysis with ciclopirox 0.77%
   and an irritant-avoidance regimen
SO CUTIS
LA English
DT Article
ID OLAMINE
AB Dermatologists and other physicians frequently encounter simple chronic paronychia and onycholysis. In addition to strict avoidance of contact irritants, a broad-spectrum topical antifungal agent has been recommended. We conducted an examination of treatment with this type of agent and an assessment of the efficacy of ciclopirox 0.77% topical suspension in combination with a strict irritant-a voidance regimen. Early results of a pilot study (N=44) using ciclopirox 0.77% topical suspension in patients diagnosed with simple chronic paronychia and/or onycholysis show excellent therapeutic outcomes of a combined regimen of a broad-spectrum topical antifungal agent such as ciclopirox and contact-irritant avoidance in this patient population.
C1 Univ Mississippi, Med Ctr, Jackson, MS 39216 USA.
   Univ Tennessee, Dept Med, Med Ctr, Memphis, TN 38104 USA.
C3 University of Mississippi; University of Mississippi Medical Center;
   University of Tennessee System; University of Tennessee Health Science
   Center
RP Daniel, CR (通讯作者)，971 Lakeland Dr,Suite 659, Jackson, MS 39216 USA.
EM crd322@aol.com
CR ABRAMS BB, 1991, CLIN DERMATOL, V9, P471, DOI 10.1016/0738-081X(91)90075-V
   Daniel C R 3rd, 1995, J Miss State Med Assoc, V36, P379
   Daniel CR, 1998, INT J DERMATOL, V37, P904, DOI 10.1046/j.1365-4362.1998.00473.x
   Daniel CR, 1996, CUTIS, V58, P397
   DANIEL CR, 1991, SEMIN DERMATOL, V10, P34
   DANIEL CR, 2003, DERMATOL ONLINE J, V9, pF17
   DANIEL CR, 1988, COMMON PROBLEMS DERM, P249
   DANIEL CR, 1997, DERM THERAPY, V3, P73
   JUE SG, 1985, DRUGS, V29, P330, DOI 10.2165/00003495-198529040-00002
   Rosen T, 1997, INT J DERMATOL, V36, P788, DOI 10.1046/j.1365-4362.1997.00309.x
   SCHER RK, 1997, NAILS THERAPY DIAGNO
   Tosti A, 2002, J AM ACAD DERMATOL, V47, P73, DOI 10.1067/mjd.2002.122191
NR 12
TC 20
Z9 20
U1 0
U2 2
PU QUADRANT HEALTHCOM INC
PI CHATHAM
PA 26 MAIN ST, STE A, CHATHAM, NJ 07928-2402 USA
SN 0011-4162
J9 CUTIS
JI Cutis
PD JAN
PY 2004
VL 73
IS 1
BP 81
EP 85
PG 5
WC Dermatology
WE Science Citation Index Expanded (SCI-EXPANDED)
SC Dermatology
GA 765QD
UT WOS:000188294200011
PM 14964637
DA 2024-01-03
ER

PT J
AU Reigneau, M
   Pouaha, J
   Truchetet, F
AF Reigneau, Marie
   Pouaha, Jean
   Truchetet, Francois
TI Retronychia : four new cases
SO EUROPEAN JOURNAL OF DERMATOLOGY
LA English
DT Article
DE retronychia; chronic paronychia; proximal ingrowing nail
AB Retronychia (RN) refers to the incarnation of the nail plate in the proximal nail fold. We report four clinical cases of this little-known pathology, where there may be a long delay in diagnosis. RN exhibits a triad of clinical features, which are chronic paronychia, liquid discharge from under the nail fold and disruption of the linear nail growth. Chronic paronychia is often confused with bacterial or fungal infection. Empirical antibiotic treatment is not useful. Nail plate avulsion is the diagnostic and curative procedure of choice. Subsequent nail growth is normal without dystrophia and no recurrences are observed. Knowledge of this pathology avoids misdiagnosis, unnecessary antibiotic or local treatments and allows adequate surgical management.
C1 [Reigneau, Marie; Pouaha, Jean; Truchetet, Francois] CHR Metz Thionville, Beauregard Hosp, Dept Dermatol, F-57100 Thionville, France.
C3 CHR Metz-Thionville
RP Reigneau, M (通讯作者)，CHR Metz Thionville, Beauregard Hosp, Dept Dermatol, 21 Rue Freres, F-57100 Thionville, France.
EM reigneaumarie@yahoo.fr
CR Baumgartner M, 2010, DERMATOL SURG, V36, P1610, DOI 10.1111/j.1524-4725.2010.01693.x
   Chiheb S, 2010, ANN DERMATOL VENER, V137, P645, DOI 10.1016/j.annder.2010.06.020
   Dahdah MJ, 2008, J AM ACAD DERMATOL, V58, P1051, DOI 10.1016/j.jaad.2007.12.038
   De Berker DA., 1999, J Eur Acad Dermatol Venereol, V12, pS126
   de Berker DA, 2008, J AM ACAD DERMATOL, V58, P978, DOI 10.1016/j.jaad.2008.01.013
   Wortsman X, 2012, J EUR ACAD DERMATOL, V26, P254, DOI 10.1111/j.1468-3083.2011.04068.x
   Wortsman X, 2010, DERMATOL SURG, V36, P1615, DOI 10.1111/j.1524-4725.2010.01694.x
NR 7
TC 12
Z9 12
U1 0
U2 2
PU JOHN LIBBEY EUROTEXT LTD
PI MONTROUGE
PA 127 AVE DE LA REPUBLIQUE, 92120 MONTROUGE, FRANCE
SN 1167-1122
EI 1952-4013
J9 EUR J DERMATOL
JI Eur. J. Dermatol.
PD NOV-DEC
PY 2013
VL 23
IS 6
BP 882
EP 884
DI 10.1684/ejd.2013.2226
PG 3
WC Dermatology
WE Science Citation Index Expanded (SCI-EXPANDED)
SC Dermatology
GA AB0CS
UT WOS:000331460000020
PM 24334244
DA 2024-01-03
ER

PT J
AU Simonetti, O
   Bernardini, ML
   Arzeni, D
   Cellini, A
   Barchiesi, F
   Offidani, A
AF Simonetti, O
   Bernardini, ML
   Arzeni, D
   Cellini, A
   Barchiesi, F
   Offidani, A
TI Epidemiology of onychomycosis and paronychia in the area of ANCONA
   (ITALY) over a period of 5 years
SO MYCOPATHOLOGIA
LA English
DT Article
DE emerging fungal pathogens; onychomycosis; paronychia
ID CANDIDA ONYCHOMYCOSIS
AB We retrospectively evaluated the epidemiology of onychomycosis and/or paronychia in 172 patients attending the Clinic of Dermatology and Venereology over a 5 year period. Although yeast isolates, belonging to the Candida species, represented the most frequent etiologic agents of these infections, an increasing prevalence of fungal infections due to emerging fungal pathogens (EFP) was noted throughout this time period. In particular, EFP as causative agents of these infections increased from 0 to 28.4% from 1998 to 2002.
C1 Osped Reg, Dermatol Clin, I-60020 Torrette, Ancona, Italy.
RP Simonetti, O (通讯作者)，Osped Reg, Dermatol Clin, Via Conca 71, I-60020 Torrette, Ancona, Italy.
EM o.simonetti@umbertoprimo.marche.it
OI SIMONETTI, Oriana/0000-0001-7941-5089
CR AKSUNGUR L, 1967, ANKARA U TIP FAK MEC, V19, P820
   Anane S, 2001, ANN DERMATOL VENER, V128, P733
   Baran R, 1998, BRIT J DERMATOL, V139, P567, DOI 10.1046/j.1365-2133.1998.02449.x
   Bradley MC, 1999, MYCOSES, V42, P105, DOI 10.1111/j.1439-0507.1999.tb00024.x
   Brocks KM, 1999, MYCOSES, V42, P475, DOI 10.1046/j.1439-0507.1999.00492.x
   CHOW E, 1991, INT J DERMATOL, V30, P795, DOI 10.1111/j.1365-4362.1991.tb04789.x
   Ellis DH, 1997, BRIT J DERMATOL, V136, P490, DOI 10.1111/j.1365-2133.1997.tb02128.x
   Faergemann J, 2003, BRIT J DERMATOL, V149, P1, DOI 10.1046/j.1365-2133.149.s65.4.x
   Ghannoum MA, 2000, J AM ACAD DERMATOL, V43, P641, DOI 10.1067/mjd.2000.107754
   Groll AH, 2001, CLIN MICROBIOL INFEC, V7, P8, DOI 10.1111/j.1469-0691.2001.tb00005.x
   Gupta AK, 2001, J CLIN MICROBIOL, V39, P2115, DOI 10.1128/JCM.39.6.2115-2121.2001
   Haneke E, 1989, ONYCHOMYCOSES, P1
   HAY RJ, 1988, BRIT J DERMATOL, V118, P47, DOI 10.1111/j.1365-2133.1988.tb01749.x
   HAY RJ, 1982, CLIN EXP DERMATOL, V7, P155, DOI 10.1111/j.1365-2230.1982.tb02403.x
   Yates YJ, 2002, HAND CLIN, V18, P631, DOI 10.1016/S0749-0712(02)00039-2
   ZAIAS N, 1972, ARCH DERMATOL, V105, P263, DOI 10.1001/archderm.105.2.263
NR 16
TC 2
Z9 4
U1 0
U2 1
PU SPRINGER
PI DORDRECHT
PA VAN GODEWIJCKSTRAAT 30, 3311 GZ DORDRECHT, NETHERLANDS
SN 0301-486X
EI 1573-0832
J9 MYCOPATHOLOGIA
JI Mycopathologia
PD OCT
PY 2004
VL 158
IS 3
BP 271
EP 274
DI 10.1007/s11046-004-9615-7
PG 4
WC Mycology
WE Science Citation Index Expanded (SCI-EXPANDED)
SC Mycology
GA 889BA
UT WOS:000226417300001
PM 15645167
DA 2024-01-03
ER

PT J
AU Shemer, A
   Daniel, CR
AF Shemer, Avner
   Daniel, C. Ralph, III
TI Common nail disorders
SO CLINICS IN DERMATOLOGY
LA English
DT Article
ID SCANNING-ELECTRON-MICROSCOPY; SIMPLE CHRONIC PARONYCHIA; BRITTLE NAILS;
   HAND INFECTIONS; WATER-CONTENT; ONYCHOLYSIS; ONYCHOMYCOSIS;
   ONYCHOSCHIZIA; FINGERNAILS; MANAGEMENT
AB Brittle nail, simple chronic paronychia, and onycholysis represent three of the most prevalent nail disorders. Brittle nails are characterized by increased fragility of the nail plate due to damage to the nail matrix or changes to nail plate cohesion, caused by internal and/or external factors. Simple chronic paronychia represents an inflammatory process of the lateral and/or proximal nail folds of the fingernails or toenails often preceded by damage to the cuticle. Onycholysis describes the detachment of the nail plate from its nail bed, often attributable to dermatologic conditions, infections, drug therapy, or trauma. (C) 2013 Published by Elsevier Inc.
C1 [Shemer, Avner] Tel Aviv Univ, Sackler Sch Med, Chaim Sheba Med Ctr, IL-52621 Tel Hashomer, Israel.
   [Daniel, C. Ralph, III] Univ Mississippi, Dept Dermatol, Sch Med, Jackson, MS 39216 USA.
   [Daniel, C. Ralph, III] Univ Alabama Birmingham, Dept Dermatol, Med Sch Birmingham, Birmingham, AL 35294 USA.
C3 Chaim Sheba Medical Center; Tel Aviv University; Sackler Faculty of
   Medicine; University of Mississippi Medical Center; University of
   Mississippi; University of Alabama System; University of Alabama
   Birmingham
RP Shemer, A (通讯作者)，Tel Aviv Univ, Sackler Sch Med, Chaim Sheba Med Ctr, IL-52621 Tel Hashomer, Israel.
EM ashemer1@gmail.com
CR BARAN R, 1987, J AM ACAD DERMATOL, V17, P1012, DOI 10.1016/S0190-9622(87)70291-6
   BARAN R, 1982, BRIT J DERMATOL, V106, P529, DOI 10.1111/j.1365-2133.1982.tb04555.x
   Baran R, 2001, J EUR ACAD DERMATOL, V15, P97, DOI 10.1046/j.1468-3083.2001.00179.x
   Baran R, 1991, NAIL DISORDERS COMMO, P93
   Boucher KW, 2002, J AM ACAD DERMATOL, V47, P632, DOI 10.1067/mjd.2002.124621
   Bowling JCR, 2005, CLIN EXP DERMATOL, V30, P609, DOI 10.1111/j.1365-2230.2005.01877.x
   BROOK I, 1993, J HAND SURG-BRIT EUR, V18B, P358, DOI 10.1016/0266-7681(93)90063-L
   Brosche T, 2001, AGING CLIN EXP RES, V13, P131, DOI 10.1007/BF03351535
   COLOMBO VE, 1990, J AM ACAD DERMATOL, V23, P1127, DOI 10.1016/0190-9622(90)70345-I
   Daniel CR, 2006, INT J DERMATOL, V45, P1447, DOI 10.1111/j.1365-4632.2006.03128.x
   Daniel CR, 2011, CUTIS, V87, P226
   Daniel CR, 1998, INT J DERMATOL, V37, P904, DOI 10.1046/j.1365-4362.1998.00473.x
   Daniel CR, 1996, CUTIS, V58, P397
   Daniel CR, 2005, CUTIS, V76, P325
   Daniel CR, 2004, CUTIS, V73, P81
   DANIEL CR, 1991, SEMIN DERMATOL, V10, P34
   De Berker D, ROOKS TXB DERMATOLOG, DOI DOI 10.1002/9780470750520.CH62/SUMMARY
   Dimitris R, 2012, DERMATOL THER, V25, P569, DOI 10.1111/j.1529-8019.2012.01518.x
   Duarte AF, 2009, INT J DERMATOL, V48, P193, DOI 10.1111/j.1365-4632.2009.03978.x
   FORSLIND B, 1976, J INVEST DERMATOL, V67, P273, DOI 10.1111/1523-1747.ep12513463
   Foster KW, 2005, ARCH DERMATOL, V141, P1467, DOI 10.1001/archderm.141.11.1467
   Garson JC, 2000, CELL MOL BIOL, V46, P1025
   Gorva AD, 2005, J HAND SURG-BRIT EUR, V30B, P534, DOI 10.1016/j.jhsb.2005.01.011
   Habif TP, 2004, CLIN DERMATOLOGY COL, P871
   Helmdach M, 2000, SKIN PHARMACOL APPL, V13, P111, DOI 10.1159/000029915
   High WA, 2003, DERMATOL SURG, V29, P984, DOI 10.1046/j.1524-4725.2003.29266.x
   HOCHMAN LG, 1993, CUTIS, V51, P303
   HOCHMAN LG, 1995, INT J DERMATOL, V34, P385, DOI 10.1111/j.1365-4362.1995.tb04436.x
   Hussain S, 2000, CANCER, V88, P2367, DOI 10.1002/(SICI)1097-0142(20000515)88:10<2367::AID-CNCR22>3.0.CO;2-#
   Iorizzo M, 2004, J Cosmet Dermatol, V3, P138, DOI 10.1111/j.1473-2130.2004.00084.x
   Iorrizo M, 2009, USE HYDROXYPROPYL CH
   Journeau P, 2000, ARCH PEDIATRIE, V7, P779, DOI 10.1016/S0929-693X(00)80162-1
   Kall S, 2005, CHIRURG, V76, P615, DOI 10.1007/s00104-005-1043-9
   KECHIJIAN P, 1985, J AM ACAD DERMATOL, V12, P552, DOI 10.1016/S0190-9622(85)70077-1
   KEYSER JJ, 1990, HAND CLIN, V6, P137
   Kuschner Stuart H., 1997, Bulletin Hospital for Joint Diseases, V56, P111
   LUBACH D, 1986, DERMATOLOGICA, V172, P144, DOI 10.1159/000249319
   NORTON LA, 1971, J INVEST DERMATOL, V56, P61, DOI 10.1111/1523-1747.ep12291905
   Rigopoulos D, 2008, AM FAM PHYSICIAN, V77, P339
   Roberge RJ, 1999, AM J EMERG MED, V17, P581, DOI 10.1016/S0735-6757(99)90201-2
   Rockwell PG, 2001, AM FAM PHYSICIAN, V63, P1113
   SAMMAN PD, 1977, J SOC COSMET CHEM, V28, P351
   Scheinfeld Noah, 2007, J Drugs Dermatol, V6, P782
   SHELLEY WB, 1984, J AM ACAD DERMATOL, V10, P623, DOI 10.1016/S0190-9622(84)80268-6
   Shemer A, 2009, BRIT J DERMATOL, V160, P37, DOI 10.1111/j.1365-2133.2008.08805.x
   Shemer A, 2010, MYCOSES, V53, P340, DOI 10.1111/j.1439-0507.2009.01726.x
   Sparavigna A, 2006, J PLASTIC DERMATOLOG, V2, P31
   Stern DK, 2007, J AM ACAD DERMATOL, V57, P31, DOI 10.1016/j.jaad.2007.02.004
   Suh KY, 2006, BRIT J DERMATOL, V154, P191, DOI 10.1111/j.1365-2133.2005.07010.x
   Tosti A, 2002, J AM ACAD DERMATOL, V47, P73, DOI 10.1067/mjd.2002.122191
   Tosti A, 2003, DERMATOLOGY, P1072
   TUREK BA, 1982, CURR MED RES OPIN, V7, P87
   Turkmen A, 2004, BRIT J PLAST SURG, V57, P93
   van de Kerkhof PCM, 2005, J AM ACAD DERMATOL, V53, P644, DOI 10.1016/j.jaad.2004.09.002
   WALLIS MS, 1991, J AM ACAD DERMATOL, V24, P44, DOI 10.1016/0190-9622(91)70007-O
   Wollina U, 2001, J EUR ACAD DERMATOL, V15, P82, DOI 10.1046/j.1468-3083.2001.00177-6.x
NR 56
TC 20
Z9 20
U1 1
U2 14
PU ELSEVIER SCIENCE INC
PI NEW YORK
PA 360 PARK AVE SOUTH, NEW YORK, NY 10010-1710 USA
SN 0738-081X
EI 1879-1131
J9 CLIN DERMATOL
JI Clin. Dermatol.
PD SEP-OCT
PY 2013
VL 31
IS 5
BP 578
EP 586
DI 10.1016/j.clindermatol.2013.06.015
PG 9
WC Dermatology
WE Science Citation Index Expanded (SCI-EXPANDED)
SC Dermatology
GA 232RG
UT WOS:000325511100010
PM 24079587
DA 2024-01-03
ER

PT J
AU Daniel, CR
   Daniel, MP
   Daniel, CM
   Sullivan, S
   Ellis, G
AF Daniel, CR
   Daniel, MP
   Daniel, CM
   Sullivan, S
   Ellis, G
TI Chronic paronychia and onycholysis: A thirteen-year experience
SO CUTIS
LA English
DT Article; Proceedings Paper
CT 54th Annual Meeting of the American-Academy-of-Dermatology
CY FEB 10-15, 1996
CL WASHINGTON, DC
SP Amer Acad Dermatol
AB We report here on two retrospective studies conducted between 1982 and 1995 in 137 patients with clinical evidence of chronic paronychia or onycholysis. The purpose of the studies was to determine what factors played a role in these nail disorders. The culture results indicated that yeast commonly grew from the cultured material. Significant contact irritant exposure was frequently found. These findings and our experience Suggest that the resolution of chronic paronychia and onycholysis depends on avoiding exposure to contact irritants and on appropriate treatment of any underlying fungal infection. To accomplish this latter goal, it is important to select a broad-spectrum antifungal agent that is effective against yeasts as well as other fungal pathogens.
C1 UNIV MISSISSIPPI,MED CTR,JACKSON,MS 39216.
C3 University of Mississippi; University of Mississippi Medical Center
CR Daniel C M, 1995, J Miss State Med Assoc, V36, P37
   DANIEL CR, 1991, SEMIN DERMATOL, V10, P34
   DANIEL CR, 1991, ARCH DERMATOL, V127, P1566, DOI 10.1001/archderm.127.10.1566
   DANIEL CR, 1988, COMMON PROBLEMS DERM, P249
   DANIEL CR, 1990, NAILS THERAPY DIAGNO, P123
   DANIEL CR, 1994, J AM ACAD DERMATOL, V31, P515
   TOSTI A, 1992, J AM ACAD DERMATOL, V27, P706, DOI 10.1016/0190-9622(92)70242-8
NR 7
TC 41
Z9 42
U1 0
U2 0
PU EXCERPTA MEDICA INC
PI NEW YORK
PA 245 WEST 17TH STREET, NEW YORK, NY 10011
SN 0011-4162
J9 CUTIS
JI Cutis
PD DEC
PY 1996
VL 58
IS 6
BP 397
EP 401
PG 5
WC Dermatology
WE Conference Proceedings Citation Index - Science (CPCI-S); Science Citation Index Expanded (SCI-EXPANDED)
SC Dermatology
GA VY953
UT WOS:A1996VY95300005
PM 8970776
DA 2024-01-03
ER

PT J
AU FLECKMAN, P
   BERNSTEIN, G
   BARKER, E
AF FLECKMAN, P
   BERNSTEIN, G
   BARKER, E
TI SQUAMOUS-CELL CARCINOMA OF THE NAIL BED TREATED AS CHRONIC PARONYCHIA
   AND WART FOR 14 YEARS
SO CUTIS
LA English
DT Article
RP FLECKMAN, P (通讯作者)，UNIV WASHINGTON HOSP,DIV DERMATOL,RM-14,SEATTLE,WA 98195, USA.
CR ACHTEN G, 1972, B I DERMATOL S GALLI, V8, P3
   ACHTEN G, 1963, ANN DERMATOL SYPHILI, V6, P569
   [Anonymous], COMMUNICATION
   Baran R, 1976, J Dermatol Surg, V2, P322
   Bennett R G, 1976, J Dermatol Surg, V2, P325
   KOUSKOUKIS CE, 1982, J DERMATOL SURG ONC, V8, P853, DOI 10.1111/j.1524-4725.1982.tb03993.x
   LEYDEN JJ, 1972, ARCH DERMATOL, V105, P591, DOI 10.1001/archderm.105.4.591
   PARDOCASTELLO V, 1960, DISEASES NAILS, P18
   Scher R K, 1978, J Dermatol Surg Oncol, V4, P528
   Scher RK, 1979, TECHNIQUES SKIN SURG, P164
   STONE OJ, 1978, CUTIS, V21, P257
   TOMSICK R, 1981, HAND, V13, P177, DOI 10.1016/S0072-968X(81)80060-5
NR 12
TC 14
Z9 14
U1 0
U2 0
PU EXCERPTA MEDICA INC
PI NEW YORK
PA 245 WEST 17TH STREET, NEW YORK, NY 10011
SN 0011-4162
J9 CUTIS
JI Cutis
PY 1985
VL 36
IS 3
BP 189
EP 191
PG 3
WC Dermatology
WE Science Citation Index Expanded (SCI-EXPANDED)
SC Dermatology
GA AQT02
UT WOS:A1985AQT0200002
PM 4053684
DA 2024-01-03
ER

PT J
AU Riesbeck, K
AF Riesbeck, K
TI Paronychia due to <i>Prevotella bivia</i> that resulted in amputation::
   Fast and correct bacteriological diagnosis is crucial
SO JOURNAL OF CLINICAL MICROBIOLOGY
LA English
DT Article
ID ANTIMICROBIAL AGENTS; BACTERIAL VAGINOSIS
AB Prevotella bivia is mainly associated with endometritis. The case of a patient with paronychia in a thumb due to P. bivia resulting in osteitis and amputation is reported. The species was not acknowledged in the first bacterial culture 2 weeks before surgery.
C1 Lund Univ, Malmo Univ Hosp, Dept Med Microbiol, SE-20502 Malmo, Sweden.
C3 Lund University; Skane University Hospital
RP Riesbeck, K (通讯作者)，Lund Univ, Malmo Univ Hosp, Dept Med Microbiol, SE-20502 Malmo, Sweden.
EM kristian.riesbeck@mikrobiol.mas.lu.se
OI Riesbeck, Kristian/0000-0001-6274-6965
CR Alegre-Sancho JJ, 2000, JOINT BONE SPINE, V67, P228
   Alexander CJ, 1997, J CLIN MICROBIOL, V35, P406, DOI 10.1128/JCM.35.2.406-411.1997
   Brook I, 1997, J CLIN MICROBIOL, V35, P2974, DOI 10.1128/JCM.35.11.2974-2976.1997
   Egwari LO, 2000, W INDIAN MED J, V49, P20
   FINEGOLD SM, 1995, CLIN INFECT DIS, V20, pS205, DOI 10.1093/clinids/20.Supplement_2.S205
   HILLIER SL, 1993, CLIN INFECT DIS, V16, pS273, DOI 10.1093/clinids/16.Supplement_4.S273
   Homma K, 2000, J VET MED SCI, V62, P1105, DOI 10.1292/jvms.62.1105
   Hoshino Tadashi, 2002, Kansenshogaku Zasshi, V76, P83
   JousimiesSomer H, 1997, CLIN INFECT DIS, V25, pS78, DOI 10.1086/516227
   KENTOS A, 1994, EUR J CLIN MICROBIOL, V13, P142, DOI 10.1007/BF01982187
   Laiho K, 2001, JOINT BONE SPINE, V68, P443, DOI 10.1016/S1297-319X(01)00303-7
   Mikamo H, 1998, Infect Dis Obstet Gynecol, V6, P61, DOI 10.1155/S1064744998000155
   Mikamo H, 1999, CHEMOTHERAPY, V45, P342, DOI 10.1159/000007225
   PERSSON KMS, 1986, EUR J CLIN MICROBIOL, V5, P165, DOI 10.1007/BF02013976
   Puapermpoonsiri S, 1997, ANTIMICROB AGENTS CH, V41, P2297, DOI 10.1128/AAC.41.10.2297
   Pybus V, 1997, J INFECT DIS, V175, P406, DOI 10.1093/infdis/175.2.406
   Schindl A, 1999, J MED MICROBIOL, V48, P109
   Strus M, 2002, J REPROD MED, V47, P41
   SWEET RL, 1995, CLIN INFECT DIS, V20, pS271, DOI 10.1093/clinids/20.Supplement_2.S271
NR 19
TC 18
Z9 19
U1 0
U2 1
PU AMER SOC MICROBIOLOGY
PI WASHINGTON
PA 1752 N ST NW, WASHINGTON, DC 20036-2904 USA
SN 0095-1137
EI 1098-660X
J9 J CLIN MICROBIOL
JI J. Clin. Microbiol.
PD OCT
PY 2003
VL 41
IS 10
BP 4901
EP 4903
DI 10.1128/JCM.41.10.4901-4903.2003
PG 3
WC Microbiology
WE Science Citation Index Expanded (SCI-EXPANDED)
SC Microbiology
GA 732CH
UT WOS:000185922900084
PM 14532256
OA Green Published
DA 2024-01-03
ER

PT J
AU Leggit, JC
AF Leggit, Jeffrey C.
TI Acute and Chronic Paronychia
SO AMERICAN FAMILY PHYSICIAN
LA English
DT Article
ID SOFT-TISSUE INFECTIONS; SKIN; CHEMOTHERAPY; EPIDEMIOLOGY; CELLULITIS
AB Paronychia is inflammation of the fingers or toes in one or more of the three nail folds. Acute paronychia is caused by polymicrobial infections after the protective nail barrier has been breached. Treatment consists of warm soaks with or without Burow solution or 1% acetic acid. Topical antibiotics should be used with or without topical steroids when simple soaks do not relieve the inflammation. The presence of an abscess should be determined, which mandates drainage. There are a variety of options for drainage, ranging from instrumentation with a hypodermic needle to a wide incision with a scalpel. Oral antibiotics are usually not needed if adequate drainage is achieved unless the patient is immunocompromised or a severe infection is present. Therapy is based on the most likely pathogens and local resistance patterns. Chronic paronychia is characterized by symptoms of at least six weeks' duration and represents an irritant dermatitis to the breached nail barrier. Common irritants include acids, alkalis, and other chemicals used by housekeepers, dishwashers, bartenders, florists, bakers, and swimmers. Treatment is aimed at stopping the source of irritation while treating the inflammation with topical steroids or calcineurin inhibitors. More aggressive techniques may be required to restore the protective nail barrier. Treatment may take weeks to months. Patient education is paramount to reduce the recurrence of acute and chronic paronychia. Copyright (C) 2017 American Academy of Family Physicians.
C1 [Leggit, Jeffrey C.] Uniformed Serv Univ Hlth Sci, Family Med, Bethesda, MD 20814 USA.
C3 Uniformed Services University of the Health Sciences - USA
RP Leggit, JC (通讯作者)，Uniformed Serv Univ Hlth Sci, 4301 Jones Bridge Rd, Bethesda, MD 20814 USA.
EM jeff.leggit@usuhs.edu
CR Adhikari S, 2012, J ULTRAS MED, V31, P1509
   Alsaawi A, EUR J EMERG MED
   Biesbroeck LK, 2015, MED CLIN N AM, V99, P1213, DOI 10.1016/j.mcna.2015.07.010
   Capriotti K, 2015, BRIT J DERMATOL, V173, P842, DOI 10.1111/bjd.13743
   Capriotti K, 2015, CLIN COSMET INVESTI, V8, P489, DOI 10.2147/CCID.S90542
   Chang P, 2015, DERMATOL CLIN, V33, P207, DOI 10.1016/j.det.2014.12.004
   Daum RS, 2007, NEW ENGL J MED, V357, P380, DOI 10.1056/NEJMcp070747
   Duong M, 2010, ANN EMERG MED, V55, P401, DOI 10.1016/j.annemergmed.2009.03.014
   Fowler JR, 2013, J HAND SURG-AM, V38A, P1189, DOI 10.1016/j.jhsa.2013.03.013
   Gehrig KA, 2008, J AM ACAD DERMATOL, V58, P1, DOI 10.1016/j.jaad.2007.07.050
   Habif TP, 2016, CLIN DERMATOLOGY COL, P960
   Heidelbaugh JJ, 2009, AM FAM PHYSICIAN, V79, P303
   Iorizzo M, 2015, DERMATOL CLIN, V33, P175, DOI 10.1016/j.det.2014.12.001
   Jellinek NJ, 2015, DERMATOL CLIN, V33, P265, DOI 10.1016/j.det.2014.12.007
   Jinnouchi O, 2012, AURIS NASUS LARYNX, V39, P374, DOI 10.1016/j.anl.2011.07.007
   Lacouture ME, 2011, SUPPORT CARE CANCER, V19, P1079, DOI 10.1007/s00520-011-1197-6
   Latham JL, 2014, AM FAM PHYSICIAN, V89, P956
   Madhusudhan VL, 2016, INT WOUND J, V13, P1129, DOI 10.1111/iwj.12428
   Marin JR, 2013, ACAD EMERG MED, V20, P545, DOI 10.1111/acem.12148
   Marx J, 2013, ROSENS EMERGENCY MED, P534
   Nagoba BS, 2013, J INFECT PUBLIC HEAL, V6, P410, DOI 10.1016/j.jiph.2013.05.005
   Ogunlusi Johnson D, 2005, Tech Hand Up Extrem Surg, V9, P120, DOI 10.1097/01.bth.0000163575.00615.69
   Pabari Amit, 2011, Tech Hand Up Extrem Surg, V15, P75, DOI 10.1097/BTH.0b013e3181ec089e
   Raff AB, 2016, JAMA-J AM MED ASSOC, V316, P325, DOI 10.1001/jama.2016.8825
   Ramakrishnan K, 2015, AM FAM PHYSICIAN, V92, P474
   Rigopoulos D, 2009, BRIT J DERMATOL, V160, P858, DOI 10.1111/j.1365-2133.2008.08988.x
   Rigopoulos D, 2008, AM FAM PHYSICIAN, V77, P339
   Rockwell PG, 2001, AM FAM PHYSICIAN, V63, P1113
   Schmitz GR, 2010, ANN EMERG MED, V56, P283, DOI 10.1016/j.annemergmed.2010.03.002
   Shafritz AB, 2014, J AM ACAD ORTHOP SUR, V22, P165, DOI 10.5435/JAAOS-22-03-165
   Tosti A, 2002, J AM ACAD DERMATOL, V47, P73, DOI 10.1067/mjd.2002.122191
   Tully AS, 2012, AM FAM PHYSICIAN, V85, P779
   Turkmen A, 2004, BRIT J PLAST SURG, V57, P93
   Wollina U, 2001, J EUR ACAD DERMATOL, V15, P82, DOI 10.1046/j.1468-3083.2001.00177-6.x
NR 34
TC 27
Z9 28
U1 0
U2 4
PU AMER ACAD FAMILY PHYSICIANS
PI KANSAS CITY
PA 8880 WARD PARKWAY, KANSAS CITY, MO 64114-2797 USA
SN 0002-838X
EI 1532-0650
J9 AM FAM PHYSICIAN
JI Am. Fam. Physician
PD JUL 1
PY 2017
VL 96
IS 1
BP 44
EP 51
PG 8
WC Primary Health Care; Medicine, General & Internal
WE Science Citation Index Expanded (SCI-EXPANDED)
SC General & Internal Medicine
GA EZ6JE
UT WOS:000404823400007
PM 28671378
DA 2024-01-03
ER

PT J
AU Liu, Y
   Lu, W
   Zhang, Z
   Wan, H
   Wang, KQ
   Ding, XL
AF Liu, Yang
   Lu, Wen
   Zhang, Zhen
   Wan, Hao
   Wang, Kaiqi
   Ding, Xiaolin
TI A Study on the Efficacy of Ω Toenail Correction Treating Paronychia
SO JOURNAL OF FOOT & ANKLE SURGERY
LA English
DT Article
DE conservative treatment; correction; paronychia
ID INGROWN TOENAILS; PINCER NAIL
AB To study the clinical effects of Omega toenail correction in the treatment of paronychia. One hundred thirty-six cases of 130 patients during the period from August 2018 to August 2021 were treated with Omega toenail correction according to clinical stages, the clinical therapeutic effects of which were evaluated in terms of the operation time, the time to resume movement, treatment cycle, 1-y recurrence rate, and visual analogue scale (VAS) scores before and after treatment. The clinical efficacy was analyzed and compared of SZ toenail correction in treating paronychia of different clinical stages. It has been demonstrated that there was no significant difference in operation time, time to resume movement, treatment cycle and recurrence rate among different stages of paronychia, while there existed the significant difference (p < .05) in VAS score of resting-state pain before and after correction which stood at 6.43 +/- 0.29 points with the after-treatment VAS scores at 1.10 +/- 0.22. There is a statistical difference (p < .05) in VAS score of movement-evoked pain between before and after treatment. The VAS scores of movement-evoked pain stood at 7.55 +/- 0.42, which is in contrast with the after-treatment VAS at 1.74 +/- 0.93. It has been concluded that Omega toenail correction characterized by easy operation can relieve the pain immediately, which can achieve satisfactory clinical efficacy for treating paronychia of different stages.(c) 2023 by the American College of Foot and Ankle Surgeons. All rights reserved.
C1 [Liu, Yang; Lu, Wen; Wan, Hao; Ding, Xiaolin] Shandong First Med Univ, Affiliated Hosp 2, Dept Orthoped, Tai An, Peoples R China.
   [Zhang, Zhen] Shandong First Med Univ & Shandong Acad Med Sci, Coll Basic Med Sci, Jinan, Peoples R China.
   [Wang, Kaiqi] Shandong First Med Univ & Shandong Acad Med Sci, Sch Chem & Pharmaceut Engn, Tai An, Peoples R China.
C3 Shandong First Medical University & Shandong Academy of Medical Sciences
RP Ding, XL (通讯作者)，Shandong First Med Univ, Affiliated Hosp 2, Dept Orthoped, Tai An, Peoples R China.
EM ankle163@163.com
CR Abby NS, 2002, DERMATOL SURG, V28, P852, DOI 10.1046/j.1524-4725.2002.02040.x
   Arik HO, 2016, J AM PODIAT MED ASSN, V106, P252, DOI 10.7547/15-020
   Bryant A, 2015, AUST FAM PHYSICIAN, V44, P102
   Cho SY, 2018, J DERMATOL, V45, P1418, DOI 10.1111/1346-8138.14659
   CONNOLLY B, 1988, ARCH DIS CHILD, V63, P71, DOI 10.1136/adc.63.1.71
   Vallejo RBD, 2012, J AM ACAD DERMATOL, V67, P706, DOI 10.1016/j.jaad.2012.05.002
   DeLauro Nicole M, 2004, Clin Podiatr Med Surg, V21, P617, DOI 10.1016/j.cpm.2004.05.009
   FULTON GJ, 1994, BRIT J SURG, V81, P1074, DOI 10.1002/bjs.1800810751
   Gupta S, 2001, J DERMATOL, V28, P485, DOI 10.1111/j.1346-8138.2001.tb00016.x
   Gutiérrez-Mendoza D, 2015, DERMATOL SURG, V41, P411, DOI 10.1097/DSS.0000000000000294
   Markeeva E, 2015, J DTSCH DERMATOL GES, V13, P256, DOI [10.1111/ddg.12458_suppl, 10.1111/ddg.12458]
   Martínez-Nova A, 2007, J AM PODIAT MED ASSN, V97, P389, DOI 10.7547/0970389
   Nakano H, 1999, AM J ORTHOD DENTOFAC, V115, P390, DOI 10.1016/S0889-5406(99)70257-X
   Park SW, 2014, J DERMATOL, V41, P292, DOI 10.1111/1346-8138.12332
   Rauch C, 2014, PHYS BIOL, V11, DOI 10.1088/1478-3975/11/6/066004
   Taheri A, 2014, JAMA DERMATOL, V150, P1359, DOI 10.1001/jamadermatol.2014.1757
   Tseng JTP, 2013, DERMATOL SURG, V39, P398, DOI 10.1111/dsu.12094
   Won JH, 2019, J AM ACAD DERMATOL, V81, pE31, DOI 10.1016/j.jaad.2018.08.026
NR 18
TC 0
Z9 0
U1 1
U2 1
PU ELSEVIER SCIENCE INC
PI NEW YORK
PA STE 800, 230 PARK AVE, NEW YORK, NY 10169 USA
SN 1067-2516
EI 1542-2224
J9 J FOOT ANKLE SURG
JI J. Foot Ankle Surg.
PD NOV-DEC
PY 2023
VL 62
IS 6
BP 939
EP 942
DI 10.1053/j.jfas.2023.05.010
PG 4
WC Orthopedics; Surgery
WE Science Citation Index Expanded (SCI-EXPANDED)
SC Orthopedics; Surgery
GA Z1GM6
UT WOS:001109636600001
PM 37580011
DA 2024-01-03
ER

PT J
AU Laffitte, E
   Panizzon, RG
   Borradori, L
AF Laffitte, Emmanuel
   Panizzon, Renato G.
   Borradori, Luca
TI Orodigital Pemphigus Vulgaris: A Pathogenic Role of Anti-Desmoglein-3
   Autoantibodies in Pemphigus Paronychia?
SO DERMATOLOGY
LA English
DT Article
DE Anti-desmoglein-1 and-3 antibodies; Pemphigus; Pemphigus antibodies
ID PALMOPLANTAR KERATODERMA; NAIL INVOLVEMENT; PHENOTYPE; FOLIACEUS;
   LESIONS; GENE
AB Paronychia is a rare complication of pemphigus vulgaris (PV), and the immunological profile of patients with digital disease has not been assessed so far. We report 2 cases of PV with oral mucosa and periungual involvement, who had high titers of anti-desmoglein (Dsg)-3 circulating antibodies. These observations raise the possibility that expression of Dsg-1 and Dsg-3 in distinct areas of periungual skin is disease specific and that anti-Dsg-3 antibodies alone may have an as yet unrecognized importance for the development of paronychia in PV. Copyright (c) 2008 S. Karger AG, Basel
C1 [Laffitte, Emmanuel; Borradori, Luca] Univ Med Hosp, Dermatol Clin, CH-1211 Geneva, Switzerland.
   [Panizzon, Renato G.] CHU Vaudois, Dermatol Clin, Lausanne, Switzerland.
C3 University of Geneva; University of Lausanne; Centre Hospitalier
   Universitaire Vaudois (CHUV)
RP Laffitte, E (通讯作者)，Univ Med Hosp, Dermatol Clin, CH-1211 Geneva, Switzerland.
EM emmanuel.laffitte@hcuge.ch
CR Amagai M, 1999, J AM ACAD DERMATOL, V40, P167, DOI 10.1016/S0190-9622(99)70183-0
   Baykal C, 2002, J AM ACAD DERMATOL, V47, P875, DOI 10.1067/mjd.2002.121359
   Bolling MC, 2007, BRIT J DERMATOL, V157, P168, DOI 10.1111/j.1365-2133.2007.07920.x
   Engineer L, 2000, J AM ACAD DERMATOL, V43, P529, DOI 10.1067/mjd.2000.106236
   Koch PJ, 1997, J CELL BIOL, V137, P1091, DOI 10.1083/jcb.137.5.1091
   Kolivras A, 2003, DERMATOLOGY, V206, P351, DOI 10.1159/000069955
   Lee HE, 2004, INT J CLIN PRACT, V58, P1174, DOI 10.1111/j.1742-1241.2004.00111.x
   Lieb J, 2006, INT J DERMATOL, V45, P172, DOI 10.1111/j.1365-4632.2005.02620.x
   Mahoney MG, 1999, J CLIN INVEST, V103, P461, DOI 10.1172/JCI5252
   Milingou M, 2006, DERMATOLOGY, V212, P117, DOI 10.1159/000090651
   Nagasaka A, 2005, DERMATOLOGY, V211, P372, DOI 10.1159/000088513
   Nishifuji K, 2007, VET IMMUNOL IMMUNOP, V117, P209, DOI 10.1016/j.vetimm.2007.02.004
   Schlesinger N, 2002, BRIT J DERMATOL, V146, P836, DOI 10.1046/j.1365-2133.2002.04696.x
   Tan HH, 2000, CLIN EXP DERMATOL, V25, P224, DOI 10.1046/j.1365-2230.2000.00622.x
   Török L, 2003, EUR J DERMATOL, V13, P579
NR 15
TC 4
Z9 4
U1 0
U2 1
PU KARGER
PI BASEL
PA ALLSCHWILERSTRASSE 10, CH-4009 BASEL, SWITZERLAND
SN 1018-8665
J9 DERMATOLOGY
JI Dermatology
PY 2008
VL 217
IS 4
BP 337
EP 339
DI 10.1159/000155645
PG 3
WC Dermatology
WE Science Citation Index Expanded (SCI-EXPANDED)
SC Dermatology
GA 362XA
UT WOS:000260229300009
PM 18799879
DA 2024-01-03
ER

PT J
AU Stetson, CL
   Butler, DF
   Rapini, RP
AF Stetson, CL
   Butler, DF
   Rapini, RP
TI Herpetic whitlow during isotretinoin therapy
SO INTERNATIONAL JOURNAL OF DERMATOLOGY
LA English
DT Article
AB Isotretinoin is an extremely valuable drug that is occasionally associated with well-known mucocutaneous side-effects, including cheilitis, retinoid dermatitis, palmoplantar desquamation, and photosensitivity. Paronychia has been reported rarely: only two prior cases of herpes simplex infections associated with isotretinoin have been previously reported. We present the first known case of herpetic paronychia occurring in an atopic patient while on isotretinoin therapy for acne.
C1 Texas Tech Univ, Hlth Sci Ctr, Dept Dermatol, Lubbock, TX 79430 USA.
C3 Texas Tech University System; Texas Tech University Health Science
   Center
RP Stetson, CL (通讯作者)，Texas Tech Univ, Hlth Sci Ctr, Dept Dermatol, 3601 4th St,Stop 9400, Lubbock, TX 79430 USA.
CR Baxter KF, 2001, CLIN EXP DERMATOL, V26, P557, DOI 10.1046/j.1365-2230.2001.00888-2.x
   BIGBY M, 1988, J AM ACAD DERMATOL, V18, P543, DOI 10.1016/S0190-9622(88)70078-X
   JOLY P, 1990, ANN DERMATOL VENER, V117, P860
   KANZLER MH, 1988, ARCH DERMATOL, V124, P323, DOI 10.1001/archderm.124.3.323
   PECK GL, 1982, J AM ACAD DERMATOL, V6, P815, DOI 10.1016/S0190-9622(82)70071-4
   REINHARDT A, 1979, ANTIMICROB AGENTS CH, V29, P421
   RUSSELL JK, 1984, BIOCHEM BIOPH RES CO, V122, P851, DOI 10.1016/S0006-291X(84)80112-6
   SHALITA AR, 1983, J AM ACAD DERMATOL, V9, P629, DOI 10.1016/S0190-9622(83)70176-3
   YAMAMOTO N, 1979, NATURE, V278, P553, DOI 10.1038/278553a0
NR 9
TC 7
Z9 8
U1 0
U2 1
PU BLACKWELL PUBLISHING LTD
PI OXFORD
PA 9600 GARSINGTON RD, OXFORD OX4 2DG, OXON, ENGLAND
SN 0011-9059
J9 INT J DERMATOL
JI Int. J. Dermatol.
PD JUN
PY 2003
VL 42
IS 6
BP 496
EP 498
DI 10.1046/j.1365-4362.2003.01840.x
PG 3
WC Dermatology
WE Science Citation Index Expanded (SCI-EXPANDED)
SC Dermatology
GA 686DU
UT WOS:000183306700020
PM 12786884
DA 2024-01-03
ER

PT J
AU Kimia, R
   Voskoboynik, B
   Hudgins, JD
   Harper, MB
   Landschaft, A
   Kupiec, JK
   Kimia, AA
AF Kimia, Rotem
   Voskoboynik, Berenika
   Hudgins, Joel D.
   Harper, Marvin B.
   Landschaft, Assaf
   Kupiec, Jennifer K.
   Kimia, Amir A.
TI Is lymphangitic streaking associated with different pathogens?
SO AMERICAN JOURNAL OF EMERGENCY MEDICINE
LA English
DT Article
DE Lymphangitis; Streaking; Paronychia
ID SUPERFICIAL LYMPHANGITIS; INFECTIONS
AB Objectives: Little is known regarding the differences in microbiology associated with cellulitis or abscess with or without lymphangitic streaking. The objective of our study is to assess whether there are differences in the path-ogens identified from wound cultures of patients with paronychia with and without associated lymphangitis. Methods: Retrospective cross-sectional study at a tertiary pediatric emergency department over 25 years. We opted to assess patients with paronychia of the finger, assuming that these cases will have a greater variety of causative pathogens compared to other cases of cellulitis and soft tissue abscess that are associated with nail bit-ing. Case identification was conducted using a computerized text-screening search that was refined by manual chart review. We included patients from 1 month to 20 years of age who underwent an incision and drainage (I&D) of a paronychia and had a culture obtained. The presence or absence of lymphangitis was determined from the clinical narrative in the medical record. We excluded patients treated with antibiotics prior to I&D as well as immune-compromised patients. We used descriptive statistics for prevalence and chi 2 tests for categorical variables. Results: Two hundred sixty-six patients met inclusion criteria. The median age was 9.7 years [IQR 4.7, 15.4] and 45.1% were female. Twenty-two patients (8.3%) had lymphangitic streaking associated with their paronychia. Pa-tients with lymphangitis streaking were similar to those without lymphangitis in terms of age and sex (p = 0.52 and p = 0.82, respectively). Overall, the predominant bacteria was MSSA (40%) followed by MRSA (26%). No sig-nificant differences were found between the pathogens in the 22 patients with associated lymphangitis com-pared to the 244 patients without. Conclusion: Staphylococcus aureus represent the majority of pathogens in paronychia, although streptococcal spe-cies and gram-negative bacteria were also common. Among patients with paronychia of the finger, there seems to be no association between pathogen type and presence of lymphangitic streaking. (c) 2021 Elsevier Inc. All rights reserved.
C1 [Kimia, Rotem; Voskoboynik, Berenika; Hudgins, Joel D.; Harper, Marvin B.; Landschaft, Assaf; Kupiec, Jennifer K.; Kimia, Amir A.] Boston Childrens Hosp, Dept Emergency Med, 300 Longwood Ave, Boston, MA 02115 USA.
   [Harper, Marvin B.] Boston Childrens Hosp, Dept Pediat Infect Dis, Boston, MA USA.
C3 Harvard University; Boston Children's Hospital; Harvard University;
   Boston Children's Hospital
RP Kimia, AA (通讯作者)，Boston Childrens Hosp, Dept Emergency Med, 300 Longwood Ave, Boston, MA 02115 USA.
EM amir.kimia@childrens.harvard.edu
RI Harper, Marvin/O-9780-2017
OI Harper, Marvin/0000-0003-1385-0218
CR Duong M, 2010, ANN EMERG MED, V55, P401, DOI 10.1016/j.annemergmed.2009.03.014
   Fowler JR, 2013, J HAND SURG-AM, V38A, P1189, DOI 10.1016/j.jhsa.2013.03.013
   Friedl J.E, 2006, Mastering Regular Expressions
   Kano Y, 2020, CLEV CLIN J MED, V87, P129, DOI 10.3949/ccjm.87a.19095
   Kimia AA, 2018, DOCUMENTREVIEWTOOLS
   Kimia AA, 2015, PEDIATR EMERG CARE, V31, P536, DOI 10.1097/PEC.0000000000000484
   Leggit JC, 2017, AM FAM PHYSICIAN, V96, P44
   Valle AL, 2020, MED CLIN-BARCELONA, V155, P518, DOI 10.1016/j.medcli.2019.09.007
   Madhusudhan VL, 2016, INT WOUND J, V13, P1129, DOI 10.1111/iwj.12428
   Marque M, 2008, DERMATOLOGY, V217, P262, DOI 10.1159/000149822
   Ferreiro SM, 2020, ENFERM INFEC MICR CL, V38, P506, DOI 10.1016/j.eimc.2020.03.002
   Nagoba BS, 2013, J INFECT PUBLIC HEAL, V6, P410, DOI 10.1016/j.jiph.2013.05.005
   Nield T., 2019, INTRO REGULAR EXPRES
   Piccolo V, 2013, J PEDIATR-US, V163, P299, DOI 10.1016/j.jpeds.2013.01.013
   Raff AB, 2016, JAMA-J AM MED ASSOC, V316, P325, DOI 10.1001/jama.2016.8825
   Sauteur PMM, 2018, ARCH DIS CHILD, V103, P296, DOI 10.1136/archdischild-2017-312907
   Schmitz GR, 2010, ANN EMERG MED, V56, P283, DOI 10.1016/j.annemergmed.2010.03.002
   Shafritz AB, 2014, J AM ACAD ORTHOP SUR, V22, P165, DOI 10.5435/JAAOS-22-03-165
   Simma L, 2017, BMJ CASE REP, V2017
NR 19
TC 2
Z9 2
U1 0
U2 0
PU W B SAUNDERS CO-ELSEVIER INC
PI PHILADELPHIA
PA 1600 JOHN F KENNEDY BOULEVARD, STE 1800, PHILADELPHIA, PA 19103-2899 USA
SN 0735-6757
EI 1532-8171
J9 AM J EMERG MED
JI Am. J. Emerg. Med.
PD AUG
PY 2021
VL 46
BP 34
EP 37
DI 10.1016/j.ajem.2021.02.055
EA MAR 2021
PG 4
WC Emergency Medicine
WE Science Citation Index Expanded (SCI-EXPANDED)
SC Emergency Medicine
GA TU8UX
UT WOS:000681307200007
PM 33714052
DA 2024-01-03
ER

PT J
AU Sakata, S
   Opie, J
   Howard, A
AF Sakata, Shinichiro
   Opie, Jacinta
   Howard, Anne
TI Fingertip dermatitis refractory to topical corticosteroids associated
   with nail-patella syndrome
SO AUSTRALASIAN JOURNAL OF DERMATOLOGY
LA English
DT Article
DE digital nail-patella syndrome; Fong's syndrome; hereditary
   osteo-onychodysplasia; paronychia; Turner-Kieser syndrome
AB A 14-year-old girl and her 47-year-old father presented with fingernails that were hypoplastic, spoon-shaped and ridged since birth. Fingertip dermatitis and paronychia were also observed in the daughter, which had been present since birth and had progressively worsened. The daughter denied trauma to her fingernails or chronic exposure to irritants and allergens. She had previously tried topical corticosteroids for 18 months without any benefit. We put forward the possibility of chronic paronychia and fingertip dermatitis, refractory to topical corticosteroids, as associations of digital nail-patella syndrome.
C1 [Sakata, Shinichiro; Opie, Jacinta; Howard, Anne] Skin & Canc Fdn Victoria, Nail Clin, Carlton, Vic 3052, Australia.
C3 SKIN & CANCER FOUNDATION AUSTRALIA
RP Howard, A (通讯作者)，Skin & Canc Fdn Victoria, Nail Clin, 95 Rathdowne St, Carlton, Vic 3052, Australia.
EM annehoward@mac.com
OI Sakata, Shinichiro/0000-0002-9085-6755
CR JUHLIN L, 2001, DIS NAILS THEIR MANA, P370
   PECHMAN KJ, 1980, J AM ACAD DERMATOL, V3, P627, DOI 10.1016/S0190-9622(80)80079-X
   Schulz-Butulis BA, 2003, J AM ACAD DERMATOL, V49, P1086, DOI 10.1016/S1090-9622(03)03069-X
   Sweeney E, 2003, J MED GENET, V40, P153, DOI 10.1136/jmg.40.3.153
NR 4
TC 1
Z9 1
U1 0
U2 0
PU BLACKWELL PUBLISHING
PI OXFORD
PA 9600 GARSINGTON RD, OXFORD OX4 2DQ, OXON, ENGLAND
SN 0004-8380
J9 AUSTRALAS J DERMATOL
JI Australas. J. Dermatol.
PD FEB
PY 2008
VL 49
IS 1
BP 55
EP 56
DI 10.1111/j.1440-0960.2007.00421.x
PG 2
WC Dermatology
WE Science Citation Index Expanded (SCI-EXPANDED)
SC Dermatology
GA 247YU
UT WOS:000252119300015
PM 18186852
DA 2024-01-03
ER

PT J
AU MITTAL, RL
   MITTAL, R
AF MITTAL, RL
   MITTAL, R
TI PSEUDOMEGADACTYLY - A UNIQUE PRESENTATION OF CHRONIC GRANULOMATOUS
   PARONYCHIA
SO DERMATOLOGICA
LA English
DT Article
C1 GOVT MED COLL,DEPT SKIN & STD,PATIALA 147001,PUNJAB,INDIA.
   RAJENDERA HOSP,PATIALA,PUNJAB,INDIA.
RP MITTAL, RL (通讯作者)，GOVT MED COLL,DEPT ORTHOPAED,PATIALA 147001,PUNJAB,INDIA.
CR BARSKY AJ, 1967, J BONE JOINT SURG AM, VA 49, P1255, DOI 10.2106/00004623-196749070-00001
NR 1
TC 0
Z9 0
U1 0
U2 0
PU KARGER
PI BASEL
PA ALLSCHWILERSTRASSE 10, CH-4009 BASEL, SWITZERLAND
SN 0011-9075
J9 DERMATOLOGICA
PY 1984
VL 169
IS 2
BP 86
EP 87
DI 10.1159/000249574
PG 2
WC Dermatology
WE Science Citation Index Expanded (SCI-EXPANDED)
SC Dermatology
GA TD510
UT WOS:A1984TD51000007
PM 6479417
DA 2024-01-03
ER

PT J
AU d'Almeida, LFV
   Papaiordanou, F
   Machado, EA
   Loda, G
   Baran, R
   Nakamura, R
AF Vieira d'Almeida, Luiza Ferreira
   Papaiordanou, Francine
   Machado, Erika Araujo
   Loda, Guillermo
   Baran, Robert
   Nakamura, Robertha
TI Chronic paronychia treatment: Square flap technique
SO JOURNAL OF THE AMERICAN ACADEMY OF DERMATOLOGY
LA English
DT Article
DE inflammation; nail; nail surgery; nailfold; paronychia; surgery
ID EPONYCHIAL MARSUPIALIZATION; SURGICAL-TREATMENT; DOUBLE-BLIND; EFFICACY
AB Background: Chronic paronychia is an inflammatory process of the periungual folds that lasts longer than 6 weeks. It manifests as hypertrophy of the proximal and lateral nailfolds, absence of cuticle, progressive retraction of the proximal nailfold, and onychodystrophy. Surgical treatment is recommended if there has been insufficient response to 6 months of appropriate medical therapies.
   Objective: We describe a new surgical technique that removes the fibrotic tissue without complete excision of the proximal and lateral nailfold, minimizing nailfold retraction and recovery time.
   Methods: We present a case series of 34 fingers (9 patients) treated with this new technique.
   Results: All nailfolds healed well without complications. At the end of the follow-up, all fingers, apart from 2, were relieved of the preoperative symptoms. The length of the ungual plate was maintained in all patients, with no retraction of the nailfolds.
   Limitations: Follow-up period of 6 months and small sample size are limitations of this study.
   Conclusion: This surgical technique can provide an alternative treatment for chronic paronychia, with good prognosis during follow up-period and optimal cosmetic results.
C1 [Vieira d'Almeida, Luiza Ferreira; Papaiordanou, Francine; Machado, Erika Araujo; Loda, Guillermo; Nakamura, Robertha] Nail Studies Ctr, Dermatol Inst Prof Rubem David Azulay, Rua Augusto Camossa Saldanha,260 Barra Tijuca, BR-22793310 Rio De Janeiro, RJ, Brazil.
   [Baran, Robert] Univ Franche Compte, Nail Dis Ctr, Cannes, France.
C3 Universite de Franche-Comte
RP d'Almeida, LFV (通讯作者)，Nail Studies Ctr, Dermatol Inst Prof Rubem David Azulay, Rua Augusto Camossa Saldanha,260 Barra Tijuca, BR-22793310 Rio De Janeiro, RJ, Brazil.
EM luizadalmeida@gmail.com
RI Ferreira Vieira d'Almeida, Luiza/L-4482-2017
OI Ferreira Vieira d'Almeida, Luiza/0000-0001-8409-876X
CR BARAN R, 1981, J DERMATOL SURG ONC, V7, P106, DOI 10.1111/j.1524-4725.1981.tb00609.x
   BEDNAR MS, 1991, J HAND SURG-AM, V16A, P314, DOI 10.1016/S0363-5023(10)80118-2
   Biro K, 2003, CONTACT DERMATITIS, V49, P80, DOI 10.1111/j.0105-1873.2003.00184.x
   Daniel CR, 2006, INT J DERMATOL, V45, P1447, DOI 10.1111/j.1365-4632.2006.03128.x
   DAR deBerker, 2004, ROOKS TXB DERMATOLOG, P621
   Ebner Fritz, 2002, Am J Clin Dermatol, V3, P427, DOI 10.2165/00128071-200203060-00005
   Grover C, 2006, DERMATOL SURG, V32, P393, DOI 10.1111/j.1524-4725.2006.32079.x
   Grover C, 2005, DERMATOL SURG, V31, P190, DOI 10.1097/00042728-200502000-00013
   HOCHMAN LG, 1995, INT J DERMATOL, V34, P385, DOI 10.1111/j.1365-4362.1995.tb04436.x
   KEYSER JJ, 1976, PLAST RECONSTR SURG, V58, P66, DOI 10.1097/00006534-197607000-00011
   Leverone AP, 2011, DOENCAS UNHA DIAGNOS, P113
   Pabari Amit, 2011, Tech Hand Up Extrem Surg, V15, P75, DOI 10.1097/BTH.0b013e3181ec089e
   Relhan V, 2014, INDIAN J DERMATOL, V59, P15, DOI 10.4103/0019-5154.123482
   Rigopoulos D, 2009, BRIT J DERMATOL, V160, P858, DOI 10.1111/j.1365-2133.2008.08988.x
   Rigopoulos D, 2008, AM FAM PHYSICIAN, V77, P339
   Scher RK, 2005, NAILS DIAGNOSIS THER
   Tosti A, 2002, J AM ACAD DERMATOL, V47, P73, DOI 10.1067/mjd.2002.122191
NR 17
TC 7
Z9 7
U1 0
U2 7
PU MOSBY-ELSEVIER
PI NEW YORK
PA 360 PARK AVENUE SOUTH, NEW YORK, NY 10010-1710 USA
SN 0190-9622
J9 J AM ACAD DERMATOL
JI J. Am. Acad. Dermatol.
PD AUG
PY 2016
VL 75
IS 2
BP 398
EP 403
DI 10.1016/j.jaad.2016.02.1154
PG 6
WC Dermatology
WE Science Citation Index Expanded (SCI-EXPANDED)
SC Dermatology
GA DS4JV
UT WOS:000380748300035
PM 26946988
DA 2024-01-03
ER

PT J
AU Barger, J
   Garg, R
   Wang, F
   Chen, N
AF Barger, James
   Garg, Rohit
   Wang, Frederick
   Chen, Neal
TI Fingertip Infections
SO HAND CLINICS
LA English
DT Review
DE Fingertip; Infection; Paronychia; Felon; Hand
ID CHRONIC PARONYCHIA; ACUTE FELON; HAND; ANTIBIOTICS; MANAGEMENT; ANATOMY;
   GRANULATION; TREATMENT.; PHYSIOLOGY; DIAGNOSIS
AB The fingertip is the most common site of infections in the hand, which frequently are encountered by surgeons, dermatologists, and emergency and primary providers. Their mismanagement may have serious consequences. This review discusses the unique anatomy of the volar fingertip pulp and perionychium and reviews pathophysiology and treatment of acute and chronic paronychia, including the decision for surgical versus medical management, choice of antibiotics, incisional techniques, and postincisional care. Felons and the evidence regarding their management are reviewed. Several infectious, rheumatologic, and oncologic conditions that may mimic common fingertip infections and about which the managing provider must be aware are presented.
C1 [Barger, James; Garg, Rohit; Wang, Frederick; Chen, Neal] Massachusetts Gen Hosp, Dept Orthopaed Surg, Div Hand Surg, MGH Orthopaed Hand Surg,Yawkey Ctr Outpatient Car, 55 Fruit St,Suite 2C, Boston, MA 02114 USA.
C3 Harvard University; Massachusetts General Hospital
RP Chen, N (通讯作者)，Massachusetts Gen Hosp, Dept Orthopaed Surg, Div Hand Surg, MGH Orthopaed Hand Surg,Yawkey Ctr Outpatient Car, 55 Fruit St,Suite 2C, Boston, MA 02114 USA.
EM nchen1@partners.org
RI Wang, Frederick/AAT-7555-2021
OI Wang, Frederick/0000-0003-2026-5172
CR Abrams, 1996, J Am Acad Orthop Surg, V4, P219
   Adisen E, 2017, CLIN DERMATOL, V35, P40, DOI 10.1016/j.clindermatol.2016.09.006
   Ahmed I, 2000, J AM ACAD DERMATOL, V42, P339, DOI 10.1016/S0190-9622(00)90107-5
   ARNAUD J P, 1986, Annales de Chirurgie de la Main, V5, P129, DOI 10.1016/S0753-9053(86)80025-4
   Babovic N, 2014, J HAND SURG-AM, V39, P286, DOI 10.1016/j.jhsa.2013.11.003
   BEDNAR MS, 1991, J HAND SURG-AM, V16A, P314, DOI 10.1016/S0363-5023(10)80118-2
   BOLTON H, 1949, J BONE JOINT SURG BR, V31, P499, DOI 10.1302/0301-620X.31B4.499
   Bryant Justin R, 2017, Case Rep Orthop, V2017, P6456342, DOI 10.1155/2017/6456342
   CANALES FL, 1989, HAND CLIN, V5, P515
   Dainichi T, 2003, DERMATOLOGY, V207, P324, DOI 10.1159/000073100
   DANIEL CR, 1985, DERMATOL CLIN, V3, P461, DOI 10.1016/S0733-8635(18)30885-4
   Daniel CR, 1996, CUTIS, V58, P397
   Daudén E, 2000, BRIT J DERMATOL, V142, P1063, DOI 10.1046/j.1365-2133.2000.03509.x
   Barros MBD, 2011, CLIN MICROBIOL REV, V24, P633, DOI 10.1128/CMR.00007-11
   Diab Mohammad, 1999, LEXICON ORTHOPAEDIC
   Durdu M, 2014, J AM ACAD DERMATOL, V70, P120, DOI 10.1016/j.jaad.2013.09.042
   Engineer L, 2000, J AM ACAD DERMATOL, V43, P529, DOI 10.1067/mjd.2000.106236
   Fitzgerald BT, 2007, J AM ACAD ORTHOP SUR, V15, P625, DOI 10.5435/00124635-200710000-00007
   Fowler JR, 2013, J HAND SURG-AM, V38A, P1189, DOI 10.1016/j.jhsa.2013.03.013
   Franko OI, 2013, ORTHOP CLIN N AM, V44, P625, DOI 10.1016/j.ocl.2013.06.014
   Fung V, 2010, J PLAST RECONSTR AES, V63, pE191, DOI 10.1016/j.bjps.2009.02.091
   Gorva AD, 2005, J HAND SURG-BRIT EUR, V30B, P534, DOI 10.1016/j.jhsb.2005.01.011
   Grover C, 2006, DERMATOL SURG, V32, P393, DOI 10.1111/j.1524-4725.2006.32079.x
   Hardin J, 2015, BRIT J DERMATOL, V172, P592, DOI 10.1111/bjd.13339
   Hauck RM, 2004, PLAST RECONSTR SURG, V113, P536, DOI 10.1097/01.PRS.0000101053.03572.26
   Imahara SD, 2010, J HAND SURG-AM, V35A, P97, DOI 10.1016/j.jhsa.2009.09.004
   Jebson PJL, 1998, HAND CLIN, V14, P547
   Kanavel A., 1992, INFECT HAND
   KEITH JE, 1986, J HAND SURG-AM, V11A, P410, DOI 10.1016/S0363-5023(86)80151-4
   KEYSER JJ, 1976, PLAST RECONSTR SURG, V58, P66, DOI 10.1097/00006534-197607000-00011
   KILGORE ES, 1975, AM J SURG, V130, P194, DOI 10.1016/0002-9610(75)90370-0
   Kim JH, 2016, ARCH PLAST SURG-APS, V43, P301, DOI 10.5999/aps.2016.43.3.301
   Koch SL, 1929, J AMER MED ASSOC, V92, P1171, DOI 10.1001/jama.1929.02700400029009
   Leggit JC, 2017, AM FAM PHYSICIAN, V96, P44
   LINSCHEID RL, 1975, ORTHOP CLIN N AM, V6, P1063
   MEISLIN HW, 1978, JACEP-J AM COLL EMER, V7, P186, DOI 10.1016/S0361-1124(78)80097-5
   Munjal Ankur, 2013, Hand (N Y), V8, P352, DOI 10.1007/s11552-013-9514-9
   Ogunlusi Johnson D, 2005, Tech Hand Up Extrem Surg, V9, P120, DOI 10.1097/01.bth.0000163575.00615.69
   Pabari Amit, 2011, Tech Hand Up Extrem Surg, V15, P75, DOI 10.1097/BTH.0b013e3181ec089e
   Pierrart J, 2016, HAND SURG REHABIL, V35, P40, DOI 10.1016/j.hansur.2015.12.003
   Rabarin F, 2017, ORTHOP TRAUMATOL-SUR, V103, P933, DOI 10.1016/j.otsr.2017.03.024
   Rigopoulos D, 2008, AM FAM PHYSICIAN, V77, P339
   Ritting AW, 2012, J HAND SURG-AM, V37A, P1068, DOI 10.1016/j.jhsa.2011.11.021
   Rockwell PG, 2001, AM FAM PHYSICIAN, V63, P1113
   Sass JO, 2000, DERMATOLOGY, V200, P40, DOI 10.1159/000018313
   Shafritz AB, 2014, J AM ACAD ORTHOP SUR, V22, P165, DOI 10.5435/JAAOS-22-03-165
   SHARKEYMATHIS PK, 1993, AM J MED, V95, P279, DOI 10.1016/0002-9343(93)90280-3
   Singer AJ, 2014, EMERG MED J, V31, P576, DOI 10.1136/emermed-2013-202571
   Stevanovic MV, 2017, GREENS OPERATIVE HAN, P17
   Szinnai G, 2001, EUR J PEDIATR, V160, P528, DOI 10.1007/s004310100800
   Tannan SC, 2012, J HAND SURG-AM, V37A, P2603, DOI 10.1016/j.jhsa.2012.08.002
   Tosri R, 2010, J HAND SURG-AM, V35A, P125, DOI 10.1016/j.jhsa.2009.10.024
   Tosti A, 1999, BRIT J DERMATOL, V140, P1165
   Tosti A, 2002, J AM ACAD DERMATOL, V47, P73, DOI 10.1067/mjd.2002.122191
   Tosti R, 2014, J HAND SURG-AM, V39, P962, DOI 10.1016/j.jhsa.2014.01.036
   Turkmen A, 2004, BRIT J PLAST SURG, V57, P93
   Veraldi S, 2009, CLIN EXP DERMATOL, V34, P859, DOI 10.1111/j.1365-2230.2009.03444.x
   WALKER FW, 1979, NEW ENGL J MED, V301, P166
   Ware J, 2010, HAND, V9, P49
   Watson P A, 1996, Iowa Orthop J, V16, P164
   Wollina U, 2001, J EUR ACAD DERMATOL, V15, P82, DOI 10.1046/j.1468-3083.2001.00177-6.x
   ZOOK EG, 1990, HAND CLIN, V6, P1
   Zook EG, 2003, CLIN ANAT, V16, P1, DOI 10.1002/ca.10078
NR 63
TC 2
Z9 2
U1 0
U2 1
PU W B SAUNDERS CO-ELSEVIER INC
PI PHILADELPHIA
PA 1600 JOHN F KENNEDY BOULEVARD, STE 1800, PHILADELPHIA, PA 19103-2899 USA
SN 0749-0712
EI 1558-1969
J9 HAND CLIN
JI Hand Clin.
PD AUG
PY 2020
VL 36
IS 3
BP 313
EP +
DI 10.1016/j.hcl.2020.03.004
PG 10
WC Orthopedics
WE Science Citation Index Expanded (SCI-EXPANDED)
SC Orthopedics
GA MC5ZB
UT WOS:000543363600006
PM 32586457
DA 2024-01-03
ER

PT J
AU Iorizzo, M
AF Iorizzo, Matilde
TI Tips to Treat the 5 Most Common Nail Disorders: Brittle Nails,
   Onycholysis, Paronychia, Psoriasis, Onychomycosis
SO DERMATOLOGIC CLINICS
LA English
DT Article
DE Treatment; Brittle nails; Onycholysis; Paronychia; Psoriasis;
   Onychomycosis
ID DOUBLE-BLIND; BETAMETHASONE DIPROPIONATE; EFFICACY; THERAPY;
   FINGERNAILS; 0.1-PERCENT; COMBINATION; MANAGEMENT; OINTMENT; BIOTIN
AB Nail disorders are difficult to treat and often frustrating both for patients and clinicians. Because of the slow growth rate of the nail plate and the difficulty of getting the drug actives to penetrate the nail tissues, it is usually necessary to wait several months before seeing the results of treatments. This delay often leads to discontinuation of therapy by the patients. This article therefore helps clinicians to find the right treatment of the 5 most common nail disorders (brittle nails, onycholysis, paronychia, psoriasis, and onychomycosis) and provides practical tips that might improve patients' compliance.
RP Iorizzo, M (通讯作者)，Viale Stn 16, CH-6500 Bellinzona, Switzerland.
EM matildeiorizzo@gmail.com
OI Iorizzo, Matilde/0000-0003-4227-5443
CR Baran R, 2009, J EUR ACAD DERMATOL, V23, P773, DOI 10.1111/j.1468-3083.2009.03164.x
   BARAN R, 1982, BRIT J DERMATOL, V106, P529, DOI 10.1111/j.1365-2133.1982.tb04555.x
   Baran R, 2012, BARAR DAWBERS DIS NA
   Baran R, 2008, J DERMATOL TREAT, V19, P168, DOI 10.1080/09546630701657187
   Baran Robert, 2005, J Cosmet Dermatol, V4, P204, DOI 10.1111/j.1473-2165.2005.00313.x
   Brosche T, 2001, AGING CLIN EXP RES, V13, P131, DOI 10.1007/BF03351535
   COLOMBO VE, 1990, J AM ACAD DERMATOL, V23, P1127, DOI 10.1016/0190-9622(90)70345-I
   Dahdah MJ, 2006, DERMATOL CLIN, V24, P233, DOI 10.1016/j.det.2006.01.005
   Daniel CR, 2011, CUTIS, V87, P226
   Daniel CR, 1996, CUTIS, V58, P397
   Daniel CR, 2005, CUTIS, V76, P325
   de Berker DAR, 1998, BRIT J DERMATOL, V138, P90
   Duarte AF, 2009, INT J DERMATOL, V48, P193, DOI 10.1111/j.1365-4632.2009.03978.x
   Edwards F, 2009, DRUGS, V69, pCP2, DOI 10.2165/11318180-000000000-00000
   Elewski BE, 2014, EXPERT OPIN PHARMACO, V15, P1439, DOI 10.1517/14656566.2014.921158
   Elewski BE, 2013, J AM ACAD DERMATOL, V68, P600, DOI 10.1016/j.jaad.2012.10.013
   Fischer-Levancini C, 2012, ACTAS DERMO-SIFILOGR, V103, P725, DOI 10.1016/j.adengl.2012.09.014
   Friedlander SF, 2013, PEDIATR DERMATOL, V30, P316, DOI 10.1111/pde.12064
   Gümüsel M, 2011, J EUR ACAD DERMATOL, V25, P1080, DOI 10.1111/j.1468-3083.2010.03927.x
   Gupta AK, 2013, CLIN DERMATOL, V31, P555, DOI 10.1016/j.clindermatol.2013.06.010
   Haneke Eckart, 2006, J Cosmet Dermatol, V5, P95, DOI 10.1111/j.1473-2165.2006.00232.x
   Helmdach M, 2000, SKIN PHARMACOL APPL, V13, P111, DOI 10.1159/000029915
   HOCHMAN LG, 1993, CUTIS, V51, P303
   Iorizzo M, 2004, J Cosmet Dermatol, V3, P138, DOI 10.1111/j.1473-2130.2004.00084.x
   Iorizzo Matilde, 2007, J Cosmet Dermatol, V6, P53
   Iorizzo M, 2010, J DTSCH DERMATOL GES, V8, P875, DOI 10.1111/j.1610-0387.2010.07499.x
   KECHIJIAN P, 1985, J AM ACAD DERMATOL, V12, P552, DOI 10.1016/S0190-9622(85)70077-1
   Kyriakou A, 2013, EXPERT OPIN BIOL TH, V13, P1707, DOI 10.1517/14712598.2013.851192
   LUBACH D, 1992, DERMATOLOGY, V185, P120, DOI 10.1159/000247425
   MAHRLE G, 1995, J AM ACAD DERMATOL, V32, P78, DOI 10.1016/0190-9622(95)90189-2
   Piraccini BM, 2013, J EUR ACAD DERMATOL, V27, P509, DOI 10.1111/j.1468-3083.2011.04323.x
   Piraccini BM, 2004, THERAPY, V1, P159
   Piraccini BM, 2014, ESPERIENZE DERMATOLO, V16, P29
   Rigopoulos D, 2009, BRIT J DERMATOL, V160, P858, DOI 10.1111/j.1365-2133.2008.08988.x
   Rigopoulos D, 2007, ACTA DERM-VENEREOL, V87, P167, DOI 10.2340/00015555-0195
   Scheinfeld Noah, 2007, J Drugs Dermatol, V6, P782
   Shemer A, 2013, CLIN DERMATOL, V31, P578, DOI 10.1016/j.clindermatol.2013.06.015
   Sparavigna A., 2014, J DERMATOL CLIN RES, V2, P1013
   Stern DK, 2007, J AM ACAD DERMATOL, V57, P31, DOI 10.1016/j.jaad.2007.02.004
   Tosti A, 1998, BRIT J DERMATOL, V139, P655
   Tosti A, 2002, J AM ACAD DERMATOL, V47, P73, DOI 10.1067/mjd.2002.122191
   Tosti A, 2009, ARCH DERMATOL, V145, P269, DOI 10.1001/archdermatol.2008.600
   Tzung TY, 2008, ACTA DERM-VENEREOL, V88, P279, DOI 10.2340/00015555-0401
   WOLF R, 1990, J AM ACAD DERMATOL, V23, P755, DOI 10.1016/S0190-9622(08)81079-1
   Wollina U, 2001, J EUR ACAD DERMATOL, V15, P82, DOI 10.1046/j.1468-3083.2001.00177-6.x
NR 45
TC 23
Z9 23
U1 0
U2 28
PU W B SAUNDERS CO-ELSEVIER INC
PI PHILADELPHIA
PA 1600 JOHN F KENNEDY BOULEVARD, STE 1800, PHILADELPHIA, PA 19103-2899 USA
SN 0733-8635
EI 1558-0520
J9 DERMATOL CLIN
JI Dermatol. Clin.
PD APR
PY 2015
VL 33
IS 2
BP 175
EP +
DI 10.1016/j.det.2014.12.001
PG 10
WC Dermatology
WE Science Citation Index Expanded (SCI-EXPANDED)
SC Dermatology
GA CG7ZP
UT WOS:000353526700002
PM 25828710
DA 2024-01-03
ER

PT J
AU Kim, BS
   Song, KY
   Youn, JI
   Chung, JH
AF Kim, BS
   Song, KY
   Youn, JI
   Chung, JH
TI Paronychia - A manifestation of pemphigus vulgaris
SO CLINICAL AND EXPERIMENTAL DERMATOLOGY
LA English
DT Article
AB Involvement of the nail unit in pemphigus vulgaris is thought to be uncommon. However, trachyonychia, nail atrophy, onychomadesis, onycholysis, nail bed erosion, onychoschizia, subungual haemorrhage, nail pitting, nail plate discoloration, cross-ridging of nail plate, Beau's line and paronychia have been reported.(1-9) These manifestations may be due either to secondary extension of the bulla adjacent to the nail or primary involvement of the nail bed, nail matrix and nail fold.(4) We report four patients with pemphigus vulgaris who developed paronychia with a corresponding exacerbation of their cutaneous lesions. Nail fold biopsy and direct immunofluorescence revealed features of pemphigus vulgaris. Treatment with immunosuppressive agents showed simultaneous improvement of both cutaneous and nail lesions.
C1 SEOUL NATL UNIV,DEPT DERMATOL,COLL MED,CHONGNO GU,SEOUL 110744,SOUTH KOREA.
   CHUNG ANG UNIV,DEPT PATHOL,SEOUL 156756,SOUTH KOREA.
C3 Seoul National University (SNU); Chung Ang University
RI Chung, Jin Ho/C-3604-2011
CR AKIYAMA C, 1993, J AM ACAD DERMATOL, V29, P494, DOI 10.1016/S0190-9622(08)82007-5
   BASUK PJ, 1990, NAILS THERAPY DIAGNO, P144
   BAUMAL A, 1973, ARCH DERMATOL, V107, P751, DOI 10.1001/archderm.107.5.751
   DEBERKER D, 1993, BRIT J DERMATOL, V129, P461, DOI 10.1111/j.1365-2133.1993.tb03178.x
   DHAWAN SS, 1990, ARCH DERMATOL, V126, P1374, DOI 10.1001/archderm.126.10.1374
   FULTON RA, 1983, ACTA DERM-VENEREOL, V63, P170
   LAUBER J, 1990, INT J DERMATOL, V29, P309, DOI 10.1111/j.1365-4362.1990.tb02571.x
   PARAMESWARA YR, 1981, ARCH DERMATOL, V117, P759, DOI 10.1001/archderm.1981.01650120005007
   Stone O, 1966, DERMATOL INT, V5, P137
NR 9
TC 19
Z9 20
U1 0
U2 2
PU BLACKWELL SCIENCE LTD
PI OXFORD
PA OSNEY MEAD, OXFORD, OXON, ENGLAND OX2 0EL
SN 0307-6938
J9 CLIN EXP DERMATOL
JI Clin. Exp. Dermatol.
PD JUL
PY 1996
VL 21
IS 4
BP 315
EP 317
PG 3
WC Dermatology
WE Science Citation Index Expanded (SCI-EXPANDED)
SC Dermatology
GA VT595
UT WOS:A1996VT59500019
PM 8959911
DA 2024-01-03
ER

PT J
AU Ergene, U
   Ozbalci, D
AF Ergene, Ulku
   Ozbalci, Demircan
TI Successful management of imatinib despite alopecia and nail necrosis
SO TRANSFUSION AND APHERESIS SCIENCE
LA English
DT Article
DE Imatinib mesylate; CML; Alopecia; Paronychia inflammation; Side effects
ID SKIN
AB Imatinib mesylate selectively inhibits bcr/abl and other non-specific tyrosine kinases, such as c-kit and platelet derived growth factor (PDGF) receptor and successfully used to treat chronic myeloid leukaemia (CML). In most cases, the drug is well tolerated: however, side effects can be seen. Hair loss and paronychia inflammation were often reported with Imatinib, but total alopecia was rarely mentioned. We report a CML patient who was presented with alopecia and paronychia inflammation probably induced by imatinib therapy. We have successfully treated our patient by cessation and then re-applying therapy with lower doses after improvement of lesions and have not found a similar report in literature. (C) 2013 Elsevier Ltd. All rights reserved.
C1 [Ergene, Ulku] Celal Bayar Univ, Fac Med, Dept Hematol, Manisa, Turkey.
   [Ozbalci, Demircan] Govt Hosp Mersin, Dept Hematol, TR-33050 Mersin, Turkey.
C3 Celal Bayar University
RP Ozbalci, D (通讯作者)，Govt Hosp Mersin, Dept Hematol, TR-33050 Mersin, Turkey.
EM drdemircan@hotmail.com
CR Atallah E, 2007, CLIN LYMPHOMA MYELOM, V7, pS105, DOI 10.3816/CLM.2007.s.010
   Basso FG, 2009, SUPPORT CARE CANCER, V17, P465, DOI 10.1007/s00520-008-0536-8
   Breccia M, 2005, EUR J HAEMATOL, V74, P121, DOI 10.1111/j.1600-0609.2004.00351.x
   Scheinfeld N., 2006, J DRUGS DERMATOL, V3, P228
   Scott Lucy C., 2005, Sarcoma, V9, P157, DOI 10.1080/13577140500349717
NR 5
TC 2
Z9 2
U1 0
U2 3
PU PERGAMON-ELSEVIER SCIENCE LTD
PI OXFORD
PA THE BOULEVARD, LANGFORD LANE, KIDLINGTON, OXFORD OX5 1GB, ENGLAND
SN 1473-0502
J9 TRANSFUS APHER SCI
JI Transfus. Apher. Sci.
PD APR
PY 2013
VL 48
IS 2
BP 271
EP 272
DI 10.1016/j.transci.2013.01.002
PG 2
WC Hematology
WE Science Citation Index Expanded (SCI-EXPANDED)
SC Hematology
GA 152NL
UT WOS:000319538300052
PM 23419836
DA 2024-01-03
ER

PT J
AU Franko, OI
   Abrams, RA
AF Franko, Orrin I.
   Abrams, Reid A.
TI Hand Infections
SO ORTHOPEDIC CLINICS OF NORTH AMERICA
LA English
DT Article
DE Hand infections; Paronychia; Tenosynovitis; Animal bites
ID RESISTANT STAPHYLOCOCCUS-AUREUS; SEPTIC ARTHRITIS; NECROTIZING
   FASCIITIS; BITE WOUNDS; PASTEURELLA-MULTOCIDA; ACUTE PARONYCHIA; ANIMAL
   BITES; MANAGEMENT; MICROBIOLOGY; PREVALENCE
AB Many acute hand and upper extremity infections should be treated as surgical emergencies to avoid stiffness, contracture, pain, and amputation. Proper treatment requires understanding of anatomy and how this influences the behavior of certain infections, common offending organisms, antibiotic treatment, management of host factors, and surgical intervention. This article reviews the microbiology, antibiotic coverage, and surgical treatment of the most common infections in the hand: paronychia, felon, herpetic whitlow, flexor tenosynovitis, deep space infections, septic arthritis, bites from humans and animals, necrotizing fasciitis, mycobacterium infections, and fungal infections. Recommendations are based on the most recent available evidence.
C1 [Franko, Orrin I.] Univ Calif San Diego, San Diego Sch Med, San Diego, CA 92103 USA.
   [Abrams, Reid A.] Univ Calif San Diego, San Diego Sch Med, Dept Orthoped Surg, Div Hand & Microvascr Surg, San Diego, CA 92103 USA.
C3 University of California System; University of California San Diego;
   University of California System; University of California San Diego
RP Abrams, RA (通讯作者)，Univ Calif San Diego, San Diego Sch Med, Dept Orthoped Surg, Div Hand & Microvascr Surg, 200 West Arbor St 8894, San Diego, CA 92103 USA.
EM raabrams@ucsd.edu
CR AGHABABIAN RV, 1980, ANN EMERG MED, V9, P79, DOI 10.1016/S0196-0644(80)80335-0
   ARONS MS, 1982, J HAND SURG-AM, V7, P47, DOI 10.1016/S0363-5023(82)80013-0
   Bach HG, 2007, J HAND SURG-AM, V32A, P380, DOI 10.1016/j.jhsa.2007.01.006
   Benson LS, 2006, J HAND SURG-AM, V31A, P468, DOI 10.1016/j.jhsa.2005.12.011
   BROOK I, 1990, ANN EMERG MED, V19, P994, DOI 10.1016/S0196-0644(05)82561-2
   BROOK I, 1993, J HAND SURG-BRIT EUR, V18B, P358, DOI 10.1016/0266-7681(93)90063-L
   BURKHALTER WE, 1989, HAND CLIN, V5, P553
   CANALES FL, 1989, HAND CLIN, V5, P515
   Coutlakis PJ, 2002, JCR-J CLIN RHEUMATOL, V8, P67, DOI 10.1097/00124743-200204000-00001
   Fitzgerald R H Jr, 1977, J Hand Surg Am, V2, P85
   Fowler JR, 2013, J HAND SURG-AM, V38A, P1189, DOI 10.1016/j.jhsa.2013.03.013
   FOWLER JR, 1989, HAND CLIN, V5, P613
   FREELAND AE, 1989, HAND CLIN, V5, P533
   Freshwater A, 2008, ZOONOSES PUBLIC HLTH, V55, P507, DOI 10.1111/j.1863-2378.2008.01152.x
   GILL MJ, 1990, J AM ACAD DERMATOL, V22, P111, DOI 10.1016/0190-9622(90)70018-D
   GLASS KD, 1982, J HAND SURG-AM, V7, P388, DOI 10.1016/S0363-5023(82)80150-0
   GLICKEL SZ, 1988, J HAND SURG-AM, V13A, P770, DOI 10.1016/S0363-5023(88)80146-1
   GOLDSTEIN EJC, 1992, CLIN INFECT DIS, V14, P633, DOI 10.1093/clinids/14.3.633
   GOLDSTEIN EJC, 1978, J CLIN MICROBIOL, V8, P667
   GRIEGO RD, 1995, J AM ACAD DERMATOL, V33, P1019, DOI 10.1016/0190-9622(95)90296-1
   HAUSMAN MR, 1992, ORTHOP CLIN N AM, V23, P171
   Henry M, 2011, J HAND SURG-AM, V36A, P322, DOI 10.1016/j.jhsa.2010.11.033
   HITCHCOCK TF, 1989, HAND CLIN, V5, P599
   HURST LC, 1987, J HAND SURG-AM, V12A, P428, DOI 10.1016/S0363-5023(87)80018-7
   JAFFE AC, 1983, PEDIATR CLIN N AM, V30, P405
   Jebson PJL, 1998, HAND CLIN, V14, P547
   Kanavel AB, 1943, INFECT HAND, P241
   KIZER KW, 1979, JACEP-J AM COLL EMER, V8, P134, DOI 10.1016/S0361-1124(79)80339-1
   Kwo S, 2011, J HAND SURG-AM, V36A, P152, DOI 10.1016/j.jhsa.2009.10.008
   LASKIN OL, 1985, ANN INTERN MED, V102, P494, DOI 10.7326/0003-4819-102-4-494
   LeBlanc DM, 2007, PLAST RECONSTR SURG, V119, P935, DOI 10.1097/01.prs.0000252270.84195.41
   Li SF, 2007, EMERG MED J, V24, P75, DOI 10.1136/emj.2006.037929
   Mann R J, 1977, J Hand Surg Am, V2, P97
   MANN RJ, 1977, J TRAUMA, V17, P376, DOI 10.1097/00005373-197705000-00008
   Margaretten ME, 2007, JAMA-J AM MED ASSOC, V297, P1478, DOI 10.1001/jama.297.13.1478
   McDonald LS, 2011, J HAND SURG-AM, V36A, P1403, DOI 10.1016/j.jhsa.2011.05.035
   O'Malley M, 2009, J HAND SURG-AM, V34A, P504, DOI 10.1016/j.jhsa.2008.11.021
   Phelps JR, 2006, OSTOMY WOUND MANAG, V52, P54
   Pirela-Cruz MA, 2008, J HAND THER, V21, P196, DOI 10.1197/j.jht.2007.12.007
   RASHKOFF ES, 1983, J BONE JOINT SURG AM, V65, P824, DOI 10.2106/00004623-198365060-00015
   REYES FA, 1989, HAND CLIN, V5, P629
   Ritting AW, 2012, J HAND SURG-AM, V37A, P1068, DOI 10.1016/j.jhsa.2011.11.021
   Rockwell PG, 2001, AM FAM PHYSICIAN, V63, P1113
   Rubright JH, 2011, J HAND SURG-AM, V36A, P340, DOI 10.1016/j.jhsa.2010.10.014
   Salgado CD, 2003, CLIN INFECT DIS, V36, P131, DOI 10.1086/345436
   SCHECTER W, 1982, J HAND SURG-AM, V7, P15, DOI 10.1016/S0363-5023(82)80006-3
   SIEGEL DB, 1988, ORTHOP CLIN N AM, V19, P779
   SPIEGEL JD, 1988, J HAND SURG-AM, V13A, P254, DOI 10.1016/S0363-5023(88)80060-1
   Stevens DL, 2005, CLIN INFECT DIS, V41, P1373, DOI 10.1086/497143
   Tosri R, 2010, J HAND SURG-AM, V35A, P125, DOI 10.1016/j.jhsa.2009.10.024
   WILKERSON R, 1987, CLIN ORTHOP RELAT R, P187
   Wilson PC, 2009, ANN PLAS SURG, V62, P513, DOI 10.1097/SAP.0b013e31818a6665
   Wollina U, 2001, J EUR ACAD DERMATOL, V15, P82, DOI 10.1046/j.1468-3083.2001.00177-6.x
   ZUBOWICZ VN, 1991, PLAST RECONSTR SURG, V88, P111, DOI 10.1097/00006534-199107000-00019
NR 54
TC 30
Z9 31
U1 0
U2 7
PU W B SAUNDERS CO-ELSEVIER INC
PI PHILADELPHIA
PA 1600 JOHN F KENNEDY BOULEVARD, STE 1800, PHILADELPHIA, PA 19103-2899 USA
SN 0030-5898
EI 1558-1373
J9 ORTHOP CLIN N AM
JI Orthop. Clin. North Am.
PD OCT
PY 2013
VL 44
IS 4
BP 625
EP +
DI 10.1016/j.ocl.2013.06.014
PG 11
WC Orthopedics
WE Science Citation Index Expanded (SCI-EXPANDED)
SC Orthopedics
GA 242BB
UT WOS:000326211300020
PM 24095077
DA 2024-01-03
ER

PT J
AU Capriotti, K
   Capriotti, J
   Pelletier, J
   Stewart, K
AF Capriotti, Kara
   Capriotti, Joseph
   Pelletier, Jesse
   Stewart, Kevin
TI Chemotherapy-associated paronychia treated with 2% povidone-iodine: a
   series of cases
SO CANCER MANAGEMENT AND RESEARCH
LA English
DT Article
DE paronychia; chemotherapy; taxanes; epidermal growth factor receptor
   inhibitor; povidone-iodine; dimethylsulfoxide
ID OF-THE-LITERATURE; FACTOR RECEPTOR INHIBITORS; NAIL CHANGES;
   GROWTH-FACTOR; SYSTEMIC CHEMOTHERAPY; TAXANE CHEMOTHERAPY; ONYCHOLYSIS;
   THERAPY; METAANALYSIS; PACLITAXEL
AB Background: Nail changes are known to occur during the use of chemotherapy for a variety of malignancies, particularly those treated with taxanes and EGFR inhibitors. There are currently no actively recruiting prospective clinical trials investigating potential treatments. There are also no US Food and Drug Administration-approved medical treatments for chemotherapy-associated paronychia and no consensus on the best way to treat these common chemotherapy-induced events.
   Methods: A retrospective review of all cases presenting to a single dermatology private practice from June 2016 to January 2017 identified nine patients with chemotherapy-associated paronychia seeking treatment. Each patient was prescribed a topical solution comprised of 2% povidone-iodine in a dimethylsulfoxide vehicle that was prepared by a licensed compounding pharmacy. Patients were seen at 3 week and 6 week follow-up visits.
   Results: All 9/9 patients demonstrated complete or partial resolution. The number of nails involved for each patient ranged from 4-12. There were a total of 58 nails affected in the case series, and 44/58 (76%) resolved overall. The treatment was well tolerated.
   Conclusion: The topical povidone-iodine/dimethylsufoxide solution described is very effective in alleviating the signs and symptoms of paronychia associated with chemotherapy. This novel combination warrants further investigation in randomized, controlled trials to further elucidate its clinical utility.
C1 [Capriotti, Kara; Capriotti, Joseph; Pelletier, Jesse; Stewart, Kevin] Veloce BioPharma LLC, Ft Lauderdale, FL USA.
   [Capriotti, Kara] Bryn Mawr Skin & Canc Inst, 919 Conestoga Rd,Bldg 2,Suite 106, Rosemont, PA 19010 USA.
   [Capriotti, Joseph; Pelletier, Jesse; Stewart, Kevin] Plessen Ophthalmol Consultants, Christiansted, VI USA.
RP Capriotti, K (通讯作者)，Bryn Mawr Skin & Canc Inst, 919 Conestoga Rd,Bldg 2,Suite 106, Rosemont, PA 19010 USA.
EM kcapriotti@velocebiopharma.com
FU Veloce BioPharma, LLC.
FX Authors listed are equity holders in Veloce BioPharma, LLC. Drs.
   Capriotti are cofounders and paid consultants for Veloce BioPharma, LLC.
   The authors report no other conflicts of interest in this work.
CR Beukelman CJ, 2008, BURNS, V34, P845, DOI 10.1016/j.burns.2007.11.014
   Bragado R, 1999, ACTA DERM-VENEREOL, V79, P422
   Capriotti K, 2015, BRIT J DERMATOL, V173, P842, DOI 10.1111/bjd.13743
   Capriotti Kara, 2012, Dermatol Online J, V18, P1
   Capriotti Kara, 2012, J Clin Aesthet Dermatol, V5, P24
   Chen GY, 2001, BRIT J DERMATOL, V145, P521, DOI 10.1046/j.1365-2133.2001.04391.x
   Garden BC, 2012, J AM ACAD DERMATOL, V67, P400, DOI 10.1016/j.jaad.2011.10.009
   Ghetti E, 2003, J EUR ACAD DERMATOL, V17, P459, DOI 10.1046/j.1468-3083.2003.00774.x
   Gupta Aashima, 2008, Indian J Dermatol, V53, P204, DOI 10.4103/0019-5154.44804
   Hijjawi John B, 2007, Hand (N Y), V2, P101, DOI 10.1007/s11552-007-9029-3
   Hussain S, 2000, CANCER, V88, P2367, DOI 10.1002/(SICI)1097-0142(20000515)88:10<2367::AID-CNCR22>3.0.CO;2-#
   Minisini AM, 2003, ANN ONCOL, V14, P333, DOI 10.1093/annonc/mdg050
   Mortimer J, 2014, BREAST CANCER RES TR, V148, P563, DOI 10.1007/s10549-014-3190-5
   National Cancer Institute: Cancer Therapy Evaluation Program, 2010, COMM TERM CRIT ADV E
   Pham AQ, 2011, CASE REP ONCOL, V4, P526, DOI 10.1159/000334233
   Piraccini BM, 2006, DERMATOL CLIN, V24, P387, DOI 10.1016/j.det.2006.03.004
   Piraccini BM, 2013, CLIN DERMATOL, V31, P618, DOI 10.1016/j.clindermatol.2013.06.013
   Robert C, 2015, LANCET ONCOL, V16, pE181, DOI 10.1016/S1470-2045(14)71133-7
   Rosen AC, 2013, AM J CLIN DERMATOL, V14, P327, DOI 10.1007/s40257-013-0021-0
   SCHWARZ HA, 1986, J PHYS CHEM-US, V90, P1445, DOI 10.1021/j100398a045
   Segaert S, 2005, ANN ONCOL, V16, P1425, DOI 10.1093/annonc/mdi279
   Spazzapan S, 2002, J CLIN ONCOL, V20, P4404, DOI 10.1200/JCO.2002.99.147
   Susser WS, 1999, J AM ACAD DERMATOL, V40, P367, DOI 10.1016/S0190-9622(99)70488-3
   Tokunaga M, 2013, EUR J DERMATOL, V23, P826, DOI 10.1684/ejd.2013.2235
   WANTZIN GL, 1983, ARCH DERMATOL, V119, P623, DOI 10.1001/archderm.119.7.623
   Wasner G, 2002, J NEURO-ONCOL, V58, P167, DOI 10.1023/A:1016002329546
   Wasner G, 2001, LANCET, V357, P910, DOI 10.1016/S0140-6736(00)04210-0
NR 27
TC 9
Z9 10
U1 0
U2 3
PU DOVE MEDICAL PRESS LTD
PI ALBANY
PA PO BOX 300-008, ALBANY, AUCKLAND 0752, NEW ZEALAND
SN 1179-1322
J9 CANCER MANAG RES
JI Cancer Manag. Res.
PY 2017
VL 9
BP 225
EP 228
DI 10.2147/CMAR.S139301
PG 4
WC Oncology
WE Science Citation Index Expanded (SCI-EXPANDED)
SC Oncology
GA EY8AX
UT WOS:000404216700001
PM 28721095
OA Green Published, gold, Green Submitted
DA 2024-01-03
ER

PT J
AU Olaizola, C
   Pérez, C
   Mata-Essayag, S
   Hartung, C
   Collela, MT
   Magaldi, S
   Roselló, A
AF Olaizola, C
   Pérez, C
   Mata-Essayag, S
   Hartung, C
   Collela, MT
   Magaldi, S
   Roselló, A
TI Experience with thymol in chloroform solution for the treatment of
   paronychia
SO MYCOPATHOLOGIA
LA English
DT Article
ID OILS
C1 Cent Univ Venezuela, Inst Trop Med, Med Mycol Dept, Caracas, Venezuela.
C3 University of Central Venezuela
RP Mata-Essayag, S (通讯作者)，Cent Univ Venezuela, Inst Trop Med, Med Mycol Dept, Caracas, Venezuela.
EM caphart@telcel.net.we
OI Mata-Essayag, Sofia/0000-0003-2012-7036
CR Daniel CR, 1996, CUTIS, V58, P397
   MARCANO C, 25 JORN VEN MICR G P
   Myers HB, 1925, J AMER MED ASSOC, V84, P1985, DOI 10.1001/jama.1925.02660520013005
   VIOLLON C, 1994, MYCOPATHOLOGIA, V128, P151, DOI 10.1007/BF01138476
   WILSON JW, 1977, ARCH DERMATOL, V113, P982, DOI 10.1001/archderm.1977.01640070116020
   WILSON W, 1965, ARCHS  ERM, V92, P726
NR 6
TC 4
Z9 4
U1 0
U2 1
PU SPRINGER
PI DORDRECHT
PA VAN GODEWIJCKSTRAAT 30, 3311 GZ DORDRECHT, NETHERLANDS
SN 0301-486X
EI 1573-0832
J9 MYCOPATHOLOGIA
JI Mycopathologia
PD FEB
PY 2005
VL 159
IS 2
BP 209
EP 211
DI 10.1007/s11046-004-6270-y
PG 3
WC Mycology
WE Science Citation Index Expanded (SCI-EXPANDED)
SC Mycology
GA 907GR
UT WOS:000227704600005
PM 15770445
DA 2024-01-03
ER

PT J
AU Gopal, V
   Shenoy, MM
   Bejai, V
   Nargis, T
AF Gopal, Vaishnavi
   Shenoy, Manjunath Mala
   Bejai, Vishal
   Nargis, Thansiha
TI Nail changes in autoimmune blistering disorders: A case-control study
SO INDIAN JOURNAL OF DERMATOLOGY VENEREOLOGY & LEPROLOGY
LA English
DT Article
DE Autoimmune blistering disorders; nail; paronychia; pemphigoid; pemphigus
ID PEMPHIGUS-VULGARIS; INVOLVEMENT; PARONYCHIA; EXACERBATION
AB Background: Pemphigus and pemphigoid disorders produce blistering cutaneous lesions. Earlier case reports state that nail involvement is uncommon in these autoimmune blistering disorders.
   Aims and Objectives: To study nail changes in autoimmune blistering disorders.
   Methods: A case-control study was conducted where 40 cases and 40 controls were evaluated for nail changes.
   Results: Nail changes were seen in 72.5% of cases and 17.5% of controls. The most common nail findings were paronychia and onychorrhexis.
   Limitations: Small sample size; short study duration; nail biopsy could not be done.
   Conclusion: Our findings indicate that the inflammatory nature of the blistering cutaneous disease is often reflected conspicuously in the nails.
C1 [Gopal, Vaishnavi; Shenoy, Manjunath Mala; Bejai, Vishal; Nargis, Thansiha] Yenepoya Univ, Dept Dermatol Venereol & Leprosy, Yenepoya Med Coll, Mangalore 575018, Karnataka, India.
C3 Yenepoya (Deemed to be University)
RP Shenoy, MM (通讯作者)，Yenepoya Univ, Dept Dermatol Venereol & Leprosy, Yenepoya Med Coll, Mangalore 575018, Karnataka, India.
EM manjunath576117@yahoo.co.in
RI Bejai, Vishal/ABA-5003-2020; Shenoy, Manjunath/ABA-5002-2020
OI Bejai, Vishal/0000-0001-8641-8835; Shenoy, Manjunath/0000-0002-2985-9623
CR AKIYAMA C, 1993, J AM ACAD DERMATOL, V29, P494, DOI 10.1016/S0190-9622(08)82007-5
   Benmously-Mlika R, 2013, J AM ACAD DERMATOL, V69, pE306, DOI 10.1016/j.jaad.2013.07.011
   Boonchai Waranya, 2003, J Med Assoc Thai, V86, P995
   Cahali Juliana Burihan, 2002, Rev. Hosp. Clin., V57, P229, DOI 10.1590/S0041-87812002000500007
   de Berker DA, 2010, ROOKS TXB DERMATOLOG, P1
   DEBERKER D, 1993, BRIT J DERMATOL, V129, P461, DOI 10.1111/j.1365-2133.1993.tb03178.x
   DHAWAN SS, 1990, ARCH DERMATOL, V126, P1374, DOI 10.1001/archderm.126.10.1374
   Diaz RR, 1996, INT J DERMATOL, V35, P581, DOI 10.1111/j.1365-4362.1996.tb03663.x
   Engineer L, 2000, J AM ACAD DERMATOL, V43, P529, DOI 10.1067/mjd.2000.106236
   Gualco F, 2005, INT J DERMATOL, V44, P967, DOI 10.1111/j.1365-4632.2004.02358.x
   Habibi M, 2008, INT J DERMATOL, V47, P1141, DOI 10.1111/j.1365-4632.2008.03796.x
   Kim BS, 1996, CLIN EXP DERMATOL, V21, P315
   LAUBER J, 1990, INT J DERMATOL, V29, P309, DOI 10.1111/j.1365-4362.1990.tb02571.x
   Lee HE, 2004, INT J CLIN PRACT, V58, P1174, DOI 10.1111/j.1742-1241.2004.00111.x
   Namba Y, 1999, ACTA DERM-VENEREOL, V79, P480
   Patsatsi A, 2009, CLIN EXP DERMATOL, V34, P202, DOI 10.1111/j.1365-2230.2008.02824.x
   Schlesinger N, 2002, BRIT J DERMATOL, V146, P836, DOI 10.1046/j.1365-2133.2002.04696.x
   Serratos Brittany Dusek, 2009, Dermatol Online J, V15, P2
   SINCLAIR RD, 1994, BRIT J DERMATOL, V131, P499
   Tomita M, 2002, DERMATOLOGY, V204, P155, DOI 10.1159/000051839
   Tosti A, 2012, DERMATOLOGY, P1129
   Tosti A, 2011, DERMATOL CLIN, V29, P511, DOI 10.1016/j.det.2011.03.006
   Tuchinda Papapit, 2006, Journal of the Medical Association of Thailand, V89, P1249
   Wieczorek M, 2016, CLIN COSMET INVESTI, V9, P291, DOI 10.2147/CCID.S100802
NR 24
TC 10
Z9 10
U1 0
U2 0
PU MEDKNOW PUBLICATIONS & MEDIA PVT LTD
PI MUMBAI
PA B-9, KANARA BUSINESS CENTRE, OFF LINK RD, GHAKTOPAR-E, MUMBAI, 400075,
   INDIA
SN 0378-6323
EI 0973-3922
J9 INDIAN J DERMATOL VE
JI Indian J. Dermatol. Venereol. Leprol.
PD MAY-JUN
PY 2018
VL 84
IS 3
AR PMID 29327699
DI 10.4103/ijdvl.IJDVL_19_17
PG 5
WC Dermatology
WE Science Citation Index Expanded (SCI-EXPANDED)
SC Dermatology
GA GD3VV
UT WOS:000430432800034
PM 29327699
OA gold
DA 2024-01-03
ER

PT J
AU COHEN, PR
   BUZDAR, AU
AF COHEN, PR
   BUZDAR, AU
TI METASTATIC BREAST-CARCINOMA MIMICKING AN ACUTE PARONYCHIA OF THE GREAT
   TOE - CASE-REPORT AND REVIEW OF SUBUNGUAL METASTASES
SO AMERICAN JOURNAL OF CLINICAL ONCOLOGY-CANCER CLINICAL TRIALS
LA English
DT Article
ID NAIL
C1 UNIV TEXAS, MD ANDERSON CANC CTR, HOUSTON, TX 77030 USA.
   UNIV TEXAS, MD ANDERSON CANC CTR, DEPT MED ONCOL, BREAST MED ONCOL SECT, HOUSTON, TX 77030 USA.
   UNIV TEXAS, SCH MED, DEPT PATHOL, HOUSTON, TX 77025 USA.
   UNIV TEXAS, SCH MED, DEPT DERMATOL, HOUSTON, TX 77025 USA.
C3 University of Texas System; UTMD Anderson Cancer Center; University of
   Texas System; UTMD Anderson Cancer Center; University of Texas System;
   University of Texas System
CR ALKIEWICZ J, 1976, ATLAS NAGELKRANKHEIT, P154
   ARIEL IM, 1954, SURGERY, V35, P124
   BARNETT LS, 1969, J BONE JOINT SURG AM, VA 51, P773, DOI 10.2106/00004623-196951040-00017
   BAZEX A, 1968, Bulletin de la Societe Francaise de Dermatologie et de Syphiligraphie, V75, P131
   BELL J L, 1953, Q Bull Northwest Univ Med Sch, V27, P114
   BRASON FW, 1951, RADIOLOGY, V57, P864, DOI 10.1148/57.6.864
   CAMIEL MR, 1969, CANCER-AM CANCER SOC, V23, P214, DOI 10.1002/1097-0142(196901)23:1<214::AID-CNCR2820230128>3.0.CO;2-U
   CARANDO M, 1951, UROLOGIA, V18, P256
   COHEN PR, 1992, J AM ACAD DERMATOL, V26, P521, DOI 10.1016/0190-9622(92)70075-Q
   COHEN PR, 1989, J AM ACAD DERMATOL, V21, P1020, DOI 10.1016/S0190-9622(89)70292-9
   Coley BL, 1939, SURGERY, V9, P112
   COLSON GM, 1948, LANCET, V254, P100
   De Massary C., 1907, B SOC MED HOPITAUX P, V24, P1456
   Flynn, 1958, J BONE JOINT SURG AM, V40A, P278
   FRENI DR, 1952, AM J SURG, V83, P115, DOI 10.1016/0002-9610(52)90170-0
   GARTMANN H, 1958, DERMATOL WOCHENSCHR, V138, P828
   GOTTLIEB JA, 1970, J AMER MED ASSOC, V213, P2083, DOI 10.1001/jama.213.12.2083
   Hammer B, 1972, Munch Med Wochenschr, V114, P61
   HENEKE E, 1984, DISEASES NAILS THEIR, P403
   HODL S, 1980, AKTUEL DERMATOL, V6, P249
   KARTEN I, 1962, JAMA-J AM MED ASSOC, V179, P162, DOI 10.1001/jama.1962.03050020000013
   KEGEL MF, 1985, CUTIS, V35, P121
   KERIN R, 1958, J BONE JOINT SURG AM, V40, P263, DOI 10.2106/00004623-195840020-00003
   KINSELLA D L Jr, 1957, South Med J, V50, P803, DOI 10.1097/00007611-195706000-00018
   KOLMSEE I, 1972, HAUTARZT, V23, P459
   MANTEAUX A, 1992, J DERMATOL SURG ONC, V18, P97, DOI 10.1111/j.1524-4725.1992.tb02440.x
   MAREK S, 1949, ROZHL CHIR, V28, P272
   MARMOR L, 1959, AM J SURG, V97, P236, DOI 10.1016/0002-9610(59)90441-6
   Mason ML, 1937, SURG GYNECOL OBSTET, V64
   PACK GT, 1939, TUMORS HANDS FEET, P122
   PANEBIANCO AC, 1968, ARCH SURG-CHICAGO, V96, P216
   RETSAS S, 1983, BRIT J DERMATOL, V108, P367, DOI 10.1111/j.1365-2133.1983.tb03977.x
   RIBA LW, 1950, SURG CLIN N AM, V30, P151
   SMITHERS DW, 1945, BRIT J RADIOL, V18, P299, DOI 10.1259/0007-1285-18-213-299
   STREMPEL R, 1959, DERMATOL WOCHENSCHR, V140, P138
   TOTH JG, 1983, CAN MED ASSOC J, V129, P534
   TSEL EA, 1962, EXCERPTA MED CANCER, V10, P620
   TSEL EA, 1961, SOV MEDITISINA, V25, P86
   Wu K K, 1978, J Hand Surg Am, V3, P271
   ZAUN H, 1980, KRAKHAFTE VERANDERUN, P58
NR 40
TC 16
Z9 16
U1 0
U2 0
PU LIPPINCOTT WILLIAMS & WILKINS
PI PHILADELPHIA
PA TWO COMMERCE SQ, 2001 MARKET ST, PHILADELPHIA, PA 19103 USA
SN 0277-3732
EI 1537-453X
J9 AM J CLIN ONCOL-CANC
JI Am. J. Clin. Oncol.-Cancer Clin. Trials
PD FEB
PY 1993
VL 16
IS 1
BP 86
EP 91
DI 10.1097/00000421-199302000-00021
PG 6
WC Oncology
WE Science Citation Index Expanded (SCI-EXPANDED)
SC Oncology
GA KK744
UT WOS:A1993KK74400021
PM 8424412
DA 2024-01-03
ER

PT J
AU de Mello, CDBF
   Souza, MDE
   Noriega, LF
   Di Chiacchio, N
AF Borges Figueira de Mello, Cristina Diniz
   da Rocha e Souza, Milena
   Noriega, Leandro Fonseca
   Di Chiacchio, Nilton
TI Retronychia
SO ANAIS BRASILEIROS DE DERMATOLOGIA
LA English
DT Review
DE Nail diseases; Nails; ingrown; Paronychia
ID ULTRASOUND; ONYCHOMADESIS
AB Retronychia is a recently described disorder caused by ingrowth of the proximal nail plate into the proximal nail fold. It is suspected when there is persistent paronychia, particularly in the setting of trauma. This disease is probably under-diagnosed due to limited knowledge among dermatologists and the presence of incomplete clinical forms. Nail plate avulsion is the diagnostic and curative procedure of choice, despite reports of relapse.
C1 Hosp Servidor Publ Municipal Sao Paulo, Sao Paulo, SP, Brazil.
   [Borges Figueira de Mello, Cristina Diniz] Univ Estadual Campinas, Hair & Nails Outpatient Clin, Campinas, SP, Brazil.
   [da Rocha e Souza, Milena; Noriega, Leandro Fonseca; Di Chiacchio, Nilton] Hosp Servidor Publ Municipal Sao Paulo, Dept Dermatol, Sao Paulo, SP, Brazil.
C3 Universidade Estadual de Campinas
RP de Mello, CDBF (通讯作者)，Univ Estadual Campinas, Hair & Nails Outpatient Clin, Campinas, SP, Brazil.
EM dracristinafigueira@hotmail.com
RI de Mello, Cristina Diniz Borges Figueira/AAU-3004-2020
OI de Mello, Cristina Diniz Borges Figueira/0000-0001-7199-8451; Fonseca
   Noriega, Leandro/0000-0002-2972-3718
CR Alonso-Pacheco ML, 2016, ACTAS DERMO-SIFILOGR, V107, pE33, DOI 10.1016/j.ad.2015.06.018
   Baumgartner M, 2010, DERMATOL SURG, V36, P1610, DOI 10.1111/j.1524-4725.2010.01693.x
   Braswell MA, 2015, J AM ACAD DERMATOL, V73, P849, DOI 10.1016/j.jaad.2015.08.003
   Cabete J, 2015, INT J DERMATOL, V54, pE51, DOI 10.1111/ijd.12635
   Chiheb S, 2010, ANN DERMATOL VENER, V137, P645, DOI 10.1016/j.annder.2010.06.020
   Dahdah MJ, 2008, J AM ACAD DERMATOL, V58, P1051, DOI 10.1016/j.jaad.2007.12.038
   De Berker DA., 1999, J Eur Acad Dermatol Venereol, V12, pS126
   de Berker DA, 2008, J AM ACAD DERMATOL, V58, P978, DOI 10.1016/j.jaad.2008.01.013
   Fouilloux B, 2014, PRESSE MED, V43, P1223, DOI 10.1016/j.lpm.2014.06.013
   Gerard E, 2016, EUR J DERMATOL, V26, P377, DOI 10.1684/ejd.2016.2774
   Piraccini BM, 2014, J AM ACAD DERMATOL, V70, P388, DOI 10.1016/j.jaad.2013.09.029
   Pizarro M, 2017, J AM PODIAT MED ASSN, V107, P253, DOI 10.7547/16-076
   Reigneau M, 2013, EUR J DERMATOL, V23, P882, DOI 10.1684/ejd.2013.2226
   Richert B., 2010, NAIL SURG, P32
   Ventura F, 2016, J EUR ACAD DERMATOL, V30, P16, DOI 10.1111/jdv.13342
   Wortsman X, 2012, J EUR ACAD DERMATOL, V26, P254, DOI 10.1111/j.1468-3083.2011.04068.x
   Wortsman X, 2010, DERMATOL SURG, V36, P1615, DOI 10.1111/j.1524-4725.2010.01694.x
NR 17
TC 10
Z9 11
U1 0
U2 4
PU SOC BRASILEIRA DERMATOLOGIA
PI RIO DE JANEIRO RJ
PA AV RIO BRANCO, 39-18 ANDAR, RIO DE JANEIRO RJ, 20090-003, BRAZIL
SN 0365-0596
EI 1806-4841
J9 AN BRAS DERMATOL
JI An. Brasil. Dermatol.
PD SEP-OCT
PY 2018
VL 93
IS 5
BP 707
EP 711
DI 10.1590/abd1806-4841.20187908
PG 5
WC Dermatology
WE Science Citation Index Expanded (SCI-EXPANDED)
SC Dermatology
GA GR6JW
UT WOS:000442757000010
OA gold, Green Published
DA 2024-01-03
ER

PT J
AU WONG, ESM
   HAY, RJ
   CLAYTON, YM
   NOBLE, WC
AF WONG, ESM
   HAY, RJ
   CLAYTON, YM
   NOBLE, WC
TI COMPARISON OF THE THERAPEUTIC EFFECT OF KETOCONAZOLE TABLETS AND
   ECONAZOLE LOTION IN THE TREATMENT OF CHRONIC PARONYCHIA
SO CLINICAL AND EXPERIMENTAL DERMATOLOGY
LA English
DT Article
RP WONG, ESM (通讯作者)，ST JOHNS HOSP DIS SKIN,LONDON WC2H 7BJ,ENGLAND.
CR BARLOW AJE, 1970, BRIT J DERMATOL, V82, P448, DOI 10.1111/j.1365-2133.1970.tb02204.x
   DROUHET E, 1980, REV INFECT DIS, V2, P606
   HAY RJ, 1982, CLIN EXP DERMATOL, V7, P155, DOI 10.1111/j.1365-2230.1982.tb02403.x
   HEIBERG JK, 1981, BRIT MED J, V283, P825, DOI 10.1136/bmj.283.6295.825
   KAAMAN T, 1978, ACTA DERM-VENEREOL, V58, P139
   PONT A, 1982, ANN INTERN MED, V97, P370, DOI 10.7326/0003-4819-97-3-370
   Samman PD, 1979, TXB DERMATOLOGY, V2, P1834
NR 7
TC 10
Z9 10
U1 0
U2 0
PU BLACKWELL SCIENCE LTD
PI OXFORD
PA OSNEY MEAD, OXFORD, OXON, ENGLAND OX2 0EL
SN 0307-6938
J9 CLIN EXP DERMATOL
JI Clin. Exp. Dermatol.
PY 1984
VL 9
IS 5
BP 489
EP 496
DI 10.1111/j.1365-2230.1984.tb00843.x
PG 8
WC Dermatology
WE Science Citation Index Expanded (SCI-EXPANDED)
SC Dermatology
GA TL633
UT WOS:A1984TL63300006
PM 6091956
DA 2024-01-03
ER

PT J
AU Sibaud, V
   Casassa, E
   D'Andrea, M
AF Sibaud, Vincent
   Casassa, Eline
   D'Andrea, Mirella
TI Are topical beta-blockers really effective "in real life" for targeted
   therapy-induced paronychia
SO SUPPORTIVE CARE IN CANCER
LA English
DT Article
DE Paronychia; Pyogenic granuloma; Timolol; Beta blocker; EGFR; Nail
ID FACTOR RECEPTOR INHIBITORS; PYOGENIC GRANULOMAS; OPEN-LABEL;
   PROPRANOLOL; TIMOLOL
AB Paronychia and periungual pyogenic granuloma represent one of the most common and bothersome dermatologic toxicities observed with ErbB inhibitors. There is no standardized treatment, and management remains challenging. Moreover, conservative management with noninvasive treatment should be promoted for fragile patients in a metastatic setting. Over the last few years, the efficacy of topical blocking agents has been considered for managing cutaneous or mucosal pyogenic granulomas. Very recently, the use of topical propranolol or of timolol has been reported in several patients undergoing treatment with EGFR inhibitors and developing pyogenic granulomas of the nail. We performed a retrospective single-center review of patients with targeted therapy-related paronychia/periungual pyogenic granulomas who had been treated with topical timolol, either alone or in combination with other topical treatments. Nearly two thirds of patients showed at least a partial response after 1month of therapy, and the use of a topical beta-blocker in our population was associated with a favorable safety profile. Finally, topical timolol may represent a promising treatment option for the management of cancer patients suffering from painful periungual lesions. Comparative clinical trials, however, are still needed.
C1 [Sibaud, Vincent; Casassa, Eline] Inst Claudius REGAUD, Oncodermatol, 1 Ave Irene Joliot Curie, F-31059 Toulouse 9, France.
   [Sibaud, Vincent; Casassa, Eline] Inst Univ Canc Toulouse Oncopole, 1 Ave Irene Joliot Curie, F-31059 Toulouse 9, France.
   [D'Andrea, Mirella] Univ Naples Federico II, Sect Dermatol, Dept Clin Med & Surg, Naples, Italy.
C3 UNICANCER; Institut Claudius Regaud; University of Naples Federico II
RP Sibaud, V (通讯作者)，Inst Claudius REGAUD, Oncodermatol, 1 Ave Irene Joliot Curie, F-31059 Toulouse 9, France.; Sibaud, V (通讯作者)，Inst Univ Canc Toulouse Oncopole, 1 Ave Irene Joliot Curie, F-31059 Toulouse 9, France.
EM sibaud.vincent@iuct-oncopole.fr
RI Sibaud, Vincent/P-6270-2014
OI Sibaud, Vincent/0000-0003-2585-6633
CR Baek YS, 2018, J AM ACAD DERMATOL, V78, pE141, DOI 10.1016/j.jaad.2017.12.065
   Capriotti K, 2017, CANCER MANAG RES, V9, P225, DOI 10.2147/CMAR.S139301
   Chisholm KM, 2012, MODERN PATHOL, V25, P1446, DOI 10.1038/modpathol.2012.108
   Cubiró X, 2018, JAMA DERMATOL, V154, P99, DOI 10.1001/jamadermatol.2017.4120
   Garden BC, 2012, J AM ACAD DERMATOL, V67, P400, DOI 10.1016/j.jaad.2011.10.009
   Gupta D, 2016, INT J DERMATOL, V55, P592, DOI 10.1111/ijd.13237
   Knöpfel N, 2016, J AM ACAD DERMATOL, V75, pE105, DOI 10.1016/j.jaad.2016.03.036
   Lacouture M, 2018, AM J CLIN DERMATOL, V19, P31, DOI 10.1007/s40257-018-0384-3
   Lacouture ME, 2011, SUPPORT CARE CANCER, V19, P1079, DOI 10.1007/s00520-011-1197-6
   Léaute-Labrèze C, 2015, NEW ENGL J MED, V372, P735, DOI 10.1056/NEJMoa1404710
   Macdonald JB, 2015, J AM ACAD DERMATOL, V72, P203, DOI 10.1016/j.jaad.2014.07.032
   Malik M, 2014, BRIT J DERMATOL, V171, P1537, DOI 10.1111/bjd.13116
   Neri I, 2018, PEDIATR DERMATOL, V35, P117, DOI 10.1111/pde.13372
   Piraccini BM, 2016, J EUR ACAD DERMATOL, V30, P901, DOI 10.1111/jdv.13071
   Robert C, 2015, LANCET ONCOL, V16, pE181, DOI 10.1016/S1470-2045(14)71133-7
   Sibaud V, 2011, ACTA DERM-VENEREOL, V91, P584, DOI 10.2340/00015555-1097
   Wine Lee Lara, 2014, Pediatr Dermatol, V31, P203, DOI 10.1111/pde.12217
   Yen CF, 2018, J AM ACAD DERMATOL, V78, pE89, DOI 10.1016/j.jaad.2017.09.050
NR 18
TC 11
Z9 12
U1 0
U2 4
PU SPRINGER
PI NEW YORK
PA 233 SPRING ST, NEW YORK, NY 10013 USA
SN 0941-4355
EI 1433-7339
J9 SUPPORT CARE CANCER
JI Support. Care Cancer
PD JUL
PY 2019
VL 27
IS 7
BP 2341
EP 2343
DI 10.1007/s00520-019-04690-8
PG 3
WC Oncology; Health Care Sciences & Services; Rehabilitation
WE Science Citation Index Expanded (SCI-EXPANDED)
SC Oncology; Health Care Sciences & Services; Rehabilitation
GA IA4EF
UT WOS:000469516100002
PM 30847700
DA 2024-01-03
ER

PT J
AU Figueiras, DD
   Ramos, TB
   Marinho, AKDF
   Bezerra, MSM
   Cauas, RC
AF Figueiras, Daniela de Almeida
   Ramos, Ticiana Batista
   de Oliveira Ferreira Marinho, Ayana Karla
   Mendonca Bezerra, Milena Soneley
   Cauas, Renata Cavalcanti
TI Paronychia and granulation tissue formation during treatment with
   isotretinoin
SO ANAIS BRASILEIROS DE DERMATOLOGIA
LA English
DT Article
DE Paronychia; Granulation tissue; Retinoids
ID PYOGENIC GRANULOMA; THERAPY; LESIONS; ACNE
AB This paper describes the association of two unusual side effects of treatment with isotretinoin for severe acne: paronychia and excess granulation tissue in the nails furrows. We report a case of male patient aged 19 years, who in the course of the 36th week of treatment with isotretinoin for acne grade III showed erythema, edema, excess granulation tissue and onychocryptosis in various nail beds of hands and feet, with no history of trauma associated. A literature review revealed few reports of these adverse events, and two clinical patterns of exuberant granulation tissue has been described: one in periungual location and other in lesions of previous acne. The rarity and lack of knowledge on the best treatment for granuloma-like reactions make this theme a considerable challenge.
C1 [Figueiras, Daniela de Almeida; Ramos, Ticiana Batista; de Oliveira Ferreira Marinho, Ayana Karla; Mendonca Bezerra, Milena Soneley; Cauas, Renata Cavalcanti] Inst Materno Infantil Prof Fernando Figueira IMIP, Recife, PE, Brazil.
C3 Instituto de Medicina Integral Professor Fernando Figueira (IMIP)
RP Figueiras, DD (通讯作者)，Rua Coelhos 300, BR-50070902 Recife, PE, Brazil.
EM danifigueiras@hotmail.com
CR Azulay RD, 1985, AN BRAS DERMATOL, V60, P179
   BARAN R, 1986, CLIN EXP DERMATOL, V11, P148, DOI 10.1111/j.1365-2230.1986.tb00439.x
   BIGBY M, 1988, J AM ACAD DERMATOL, V18, P543, DOI 10.1016/S0190-9622(88)70078-X
   Brelsford M, 2008, SEMIN CUTAN MED SURG, V27, P197, DOI 10.1016/j.sder.2008.07.002
   CAMPBELL JP, 1983, J AM ACAD DERMATOL, V9, P708, DOI 10.1016/S0190-9622(83)70184-2
   Charakida A, 2004, Expert Opin Drug Saf, V3, P119, DOI 10.1517/eods.3.2.119.27340
   EXNER JH, 1983, ARCH DERMATOL, V119, P808, DOI 10.1001/archderm.119.10.808
   HAGLER J, 1992, INT J DERMATOL, V31, P199, DOI 10.1111/j.1365-4362.1992.tb03936.x
   KANIGSBERG N, 1983, CAN MED ASSOC J, V129, P224
   Piraccini BM, 2010, BRIT J DERMATOL, V163, P941, DOI 10.1111/j.1365-2133.2010.09906.x
NR 10
TC 7
Z9 7
U1 2
U2 7
PU SOC BRASILEIRA DERMATOLOGIA
PI RIO DE JANEIRO RJ
PA AV RIO BRANCO, 39-18 ANDAR, RIO DE JANEIRO RJ, 20090-003, BRAZIL
SN 0365-0596
EI 1806-4841
J9 AN BRAS DERMATOL
JI An. Brasil. Dermatol.
PD MAR-APR
PY 2016
VL 91
IS 2
BP 223
EP 225
DI 10.1590/abd1806-4841.20163817
PG 3
WC Dermatology
WE Science Citation Index Expanded (SCI-EXPANDED)
SC Dermatology
GA DN3VY
UT WOS:000376993400018
PM 27192525
OA Green Published, gold, Green Submitted
DA 2024-01-03
ER

PT J
AU Richert, B
AF Richert, B
TI Frictional pyogenic granuloma of the nail bed
SO DERMATOLOGY
LA English
DT Article
DE nail; friction; pyogenic granuloma, subungual; nail bed; footwear
ID GRANULATION-TISSUE; PARONYCHIA; CYCLOSPORINE; INDINAVIR; TOENAILS
C1 Univ Liege, Dept Dermatol, B-4020 Liege, Belgium.
C3 University of Liege
RP Richert, B (通讯作者)，Univ Liege, Dept Dermatol, 45 Quai Kurth, B-4020 Liege, Belgium.
CR Alam M, 1999, CUTIS, V64, P277
   BARAN R, 1994, NAIL DIS THEIR MANAG, P453
   Baran R, 1990, J DERMATOL TREAT, V1, P151
   Bouscarat F, 1998, NEW ENGL J MED, V338, P1776, DOI 10.1056/NEJM199806113382417
   DANDURAND M, 1999, ANN DERMATOL VENER, V126, pS158
   HIGGINS EM, 1995, BRIT J DERMATOL, V132, P829
   MOONEY MA, 1995, CUTIS, V55, P133
   OLUJOHUNGBE A, 1993, LANCET, V342, P1111, DOI 10.1016/0140-6736(93)92090-G
   Tosti A, 1999, BRIT J DERMATOL, V140, P1165
   WAKELIN SH, 1994, BRIT J DERMATOL, V131, P147, DOI 10.1111/j.1365-2133.1994.tb08482.x
   ZAIAS N, 1990, NAIL HLTH DIS, P83
   Zerboni R, 1998, LANCET, V351, P1256, DOI 10.1016/S0140-6736(05)79324-7
NR 12
TC 13
Z9 13
U1 0
U2 0
PU KARGER
PI BASEL
PA ALLSCHWILERSTRASSE 10, CH-4009 BASEL, SWITZERLAND
SN 1018-8665
J9 DERMATOLOGY
JI Dermatology
PY 2001
VL 202
IS 1
BP 80
EP 81
DI 10.1159/000051599
PG 2
WC Dermatology
WE Science Citation Index Expanded (SCI-EXPANDED)
SC Dermatology
GA 410TJ
UT WOS:000167455000025
PM 11244243
DA 2024-01-03
ER

PT J
AU Rocha, BP
   Nakamura, RC
   Verardino, G
   Leverone, A
   D'Almeida, LFV
   Azulay, V
   Haneke, E
AF Rocha, Bruna P.
   Nakamura, Robertha C.
   Verardino, Gustavo
   Leverone, Andreia
   D'Almeida, Luiza F. V.
   Azulay, Vitoria
   Haneke, Eckart
TI Histopathological analysis of chronic paronychia
SO INTERNATIONAL JOURNAL OF DERMATOLOGY
LA English
DT Article
AB BackgroundChronic paronychia is an inflammatory process of the nail folds lasting more than 6 weeks. Clinically, there is hypertrophy and retraction of the folds and absence of the cuticle. Treatment involves clinical measures and, when there is no response or the hypertrophy of the folds is very pronounced, surgical treatment is indicated. Post-surgical histopathology is little studied in the literature. In this sense, we believe that the histopathological study is important not only for the individualized understanding of the patient's chronic disease, avoiding relapses, but also for the understanding of its pathophysiology and treatment possibilities. ObjectiveTo describe the histopathological changes found in biopsies of the proximal nail fold of patients with chronic paronychia undergoing surgical treatment. Materials and MethodsA histopathological study of 16 nail folds from 6 patients after surgery was performed at 2 study centers. ResultsThe most prevalent epidermal findings were orthokeratosis, hypergranulosis, acanthosis and spongiosis and the dermal findings were fibrosis and mononuclear inflammatory infiltrate. ConclusionThe histopathological study allowed us to conclude that chronic paronychia is primarily an inflammatory process, but it is not possible to conclude whether microorganisms such as Candida and bacterial cocci are part of the etiology or just secondary and opportunistic agents.
C1 [Rocha, Bruna P.; Nakamura, Robertha C.; Leverone, Andreia; D'Almeida, Luiza F. V.; Azulay, Vitoria] Dermatol Inst, Nail Studies Ctr, Rio De Janeiro, Brazil.
   [Verardino, Gustavo] Natl Inst Canc, INCA, Rio De Janeiro, Brazil.
   [Haneke, Eckart] Univ Bern, Dept Dermatol, Inselspital, Bern, Switzerland.
C3 National Cancer Institute (Inca); University of Bern
RP Rocha, BP; Azulay, V (通讯作者)，Dermatol Inst, Nail Studies Ctr, Rio De Janeiro, Brazil.
EM bruna.prgs@gmail.com; viazulay@gmail.com
RI Ferreira Vieira d'Almeida, Luiza/L-4482-2017; Haneke, Eckart/O-5918-2019
OI Ferreira Vieira d'Almeida, Luiza/0000-0001-8409-876X; 
CR Bahunuthula RK, 2015, INDIAN J DERMATOL VE, V81, P485, DOI 10.4103/0378-6323.158635
   BARAN R, 1981, J DERMATOL SURG ONC, V7, P106, DOI 10.1111/j.1524-4725.1981.tb00609.x
   BARLOW AJE, 1970, BRIT J DERMATOL, V82, P448, DOI 10.1111/j.1365-2133.1970.tb02204.x
   de Lavor Queiroz NP, 2012, SURG COSMET DERMATOL, V4, P219
   Grover C, 2006, DERMATOL SURG, V32, P393, DOI 10.1111/j.1524-4725.2006.32079.x
   Haneke E, 2017, HISTOPATHOLOGY NAIL, P307
   Lomax A, 2016, FOOT ANKLE SURG, V22, P219, DOI 10.1016/j.fas.2015.09.003
   Nakamura R, 2018, DOENCAS UNHA, P389
   Relhan V, 2014, INDIAN J DERMATOL, V59, P15, DOI 10.4103/0019-5154.123482
   Rigopoulos D, 2008, AM FAM PHYSICIAN, V77, P339
   Rockwell PG, 2001, AM FAM PHYSICIAN, V63, P1113
   Shafritz AB, 2014, J AM ACAD ORTHOP SUR, V22, P165, DOI 10.5435/JAAOS-22-03-165
   STONE OJ, 1963, JAMA-J AM MED ASSOC, V186, P71, DOI 10.1001/jama.1963.63710010028022b
   Tosti A, 2002, J AM ACAD DERMATOL, V47, P73, DOI 10.1067/mjd.2002.122191
   d'Almeida LFV, 2016, J AM ACAD DERMATOL, V75, P398, DOI 10.1016/j.jaad.2016.02.1154
NR 15
TC 1
Z9 1
U1 0
U2 1
PU WILEY
PI HOBOKEN
PA 111 RIVER ST, HOBOKEN 07030-5774, NJ USA
SN 0011-9059
EI 1365-4632
J9 INT J DERMATOL
JI Int. J. Dermatol.
PD APR
PY 2023
VL 62
IS 4
BP 514
EP 517
DI 10.1111/ijd.16564
EA JAN 2023
PG 4
WC Dermatology
WE Science Citation Index Expanded (SCI-EXPANDED)
SC Dermatology
GA A1LX4
UT WOS:000912743100001
PM 36631425
DA 2024-01-03
ER

PT J
AU Lo, WT
   Wang, CC
   Chu, ML
AF Lo, WT
   Wang, CC
   Chu, ML
TI A nursery outbreak of <i>Staphylococcus aureus</i> pyoderma originating
   from a nurse with paronychia
SO INFECTION CONTROL AND HOSPITAL EPIDEMIOLOGY
LA English
DT Article
ID COLONIZATION
AB An outbreak of methicillin-susceptible Staphylococcus aureus pyoderma occurred in the nursery of a tertiary-care referral center. All strains retrieved from the outbreak, including one from a nurse's infected finger, were typed by arbitrarily primed polymerase chain reaction and automated ribotyping. The results indicated that the spread of the outbreak was probably facilitated by contamination of the nurse with paronychia.
C1 Natl Def Med Ctr, Tri Serv Gen Hosp, Dept Pediat, Taipei, Taiwan.
C3 National Defense Medical Center; Tri-Service General Hospital
RP Wang, CC (通讯作者)，Natl Def Med Ctr, Tri Serv Gen Hosp, Dept Pediat, 325,Cheng Kung Rd,Sec 2,Neihu 114, Taipei, Taiwan.
CR Ausubel FM, 1990, CURRENT PROTOCOLS MO, V1
   Bruce J, 1996, FOOD TECHNOL-CHICAGO, V50, P77
   FORFAR JO, 1953, BMJ-BRIT MED J, V2, P170, DOI 10.1136/bmj.2.4829.170
   GILLESPIE WA, 1958, LANCET, V2, P1075
   GOOCH JJ, 1978, AM J DIS CHILD, V132, P893, DOI 10.1001/archpedi.1978.02120340069014
   JELLARD J, 1957, BMJ-BRIT MED J, V1, P925, DOI 10.1136/bmj.1.5024.925
   LONG SS, 1977, J PEDIATR-US, V91, P298, DOI 10.1016/S0022-3476(77)80836-6
   MORTIMER EA, 1966, BMJ-BRIT MED J, V1, P319, DOI 10.1136/bmj.1.5483.319
   National Committee for Clinical Laboratory Standards, 1997, M2A6 NAT COMM CLIN L
   SETHI MR, 1997, AM LAB, V5, P31
   Weist K, 2000, INFECT CONT HOSP EP, V21, P761, DOI 10.1086/501729
   Williams R., 1966, HOSP INFECT CAUSES P, V2, P22
   WISWELL TE, 1991, J PEDIATR-US, V119, P302, DOI 10.1016/S0022-3476(05)80749-8
NR 13
TC 1
Z9 1
U1 0
U2 2
PU SLACK INC
PI THOROFARE
PA 6900 GROVE RD, THOROFARE, NJ 08086 USA
SN 0899-823X
J9 INFECT CONT HOSP EP
JI Infect. Control Hosp. Epidemiol.
PD MAR
PY 2002
VL 23
IS 3
BP 153
EP 155
DI 10.1086/502028
PG 3
WC Public, Environmental & Occupational Health; Infectious Diseases
WE Science Citation Index Expanded (SCI-EXPANDED)
SC Public, Environmental & Occupational Health; Infectious Diseases
GA 545ZJ
UT WOS:000175247200012
PM 11918123
DA 2024-01-03
ER

PT J
AU Lorenzi, S
   Placucci, F
   Vincenzi, C
   Bardazzi, F
   Tosti, A
AF Lorenzi, S
   Placucci, F
   Vincenzi, C
   Bardazzi, F
   Tosti, A
TI Allergic contact dermatitis due to thymol
SO CONTACT DERMATITIS
LA English
DT Article
DE allergic contact dermatitis; thymol (CAS 89-83-8); chronic paronychia;
   medicaments; antimicrobials
RP Lorenzi, S (通讯作者)，UNIV BOLOGNA,DEPT DERMATOL,VIA MASSARENTI 1,I-40138 BOLOGNA,ITALY.
RI Bardazzi, Federico/HKE-8187-2023; Pileri, Alessandro/D-7345-2017
OI Bardazzi, Federico/0000-0001-6162-2004; tosti,
   antonella/0000-0001-5516-4043; Pileri, Alessandro/0000-0002-1025-7171
CR ANGELINI G, 1985, CONTACT DERMATITIS, V12, P263, DOI 10.1111/j.1600-0536.1985.tb01133.x
   Beinhauer LG, 1940, ARCH DERMATOL SYPH, V41, P892, DOI 10.1001/archderm.1940.01490110078011
   BLONDEEL A, 1978, CONTACT DERMATITIS, V4, P270, DOI 10.1111/j.1600-0536.1978.tb04557.x
   FISHER AA, 1989, CUTIS, V43, P531
   LEE TY, 1989, CONTACT DERMATITIS, V20, P229, DOI 10.1111/j.1600-0536.1989.tb04668.x
NR 5
TC 8
Z9 10
U1 0
U2 7
PU MUNKSGAARD INT PUBL LTD
PI COPENHAGEN
PA 35 NORRE SOGADE, PO BOX 2148, DK-1016 COPENHAGEN, DENMARK
SN 0105-1873
J9 CONTACT DERMATITIS
JI Contact Dermatitis
PD DEC
PY 1995
VL 33
IS 6
BP 439
EP 440
DI 10.1111/j.1600-0536.1995.tb02092.x
PG 2
WC Allergy; Dermatology
WE Science Citation Index Expanded (SCI-EXPANDED)
SC Allergy; Dermatology
GA TL669
UT WOS:A1995TL66900025
PM 8706415
DA 2024-01-03
ER

PT J
AU Iorizzo, M
   Pasch, MC
AF Iorizzo, Matilde
   Pasch, Marcel C.
TI Bacterial and Viral Infections of the Nail Unit
SO DERMATOLOGIC CLINICS
LA English
DT Article
DE Nail disorders; Bacterial infections; Syphilis; Viral infections;
   Paronychia; Herpes simplex virus; Warts; Papilloma virus
C1 [Iorizzo, Matilde] Viale Stn 16, CH-6500 Bellinzona, Switzerland.
   [Pasch, Marcel C.] Radboud Univ Nijmegen, Med Ctr, Dept Dermatol, Rene Descartesdreef 1, NL-6525 GL Nijmegen, Netherlands.
C3 Radboud University Nijmegen
RP Iorizzo, M (通讯作者)，Viale Stn 16, CH-6500 Bellinzona, Switzerland.
EM matildeiorizzo@gmail.com
RI Pasch, M.C./L-4568-2015
OI Iorizzo, Matilde/0000-0003-4227-5443
CR Al-Qattan MM, 2011, J HAND SURG-AM, V36A, P1855, DOI 10.1016/j.jhsa.2011.08.019
   Anemüller W, 2008, HAUTARZT, V59, P499, DOI 10.1007/s00105-007-1390-1
   [Anonymous], 2016, WHOGUIDELINES THETRE
   Bader MS, 2013, POSTGRAD MED, V125, P78, DOI 10.3810/pgm.2013.09.2703
   Baran R, 2001, J EUR ACAD DERMATOL, V15, P97, DOI 10.1046/j.1468-3083.2001.00179.x
   Bergqvist C, 2017, REV MED VIROL, V27, DOI 10.1002/rmv.1932
   Boyce JM, 2002, AM J INFECT CONTROL, V30, pS1, DOI 10.1067/mic.2002.130391
   BROOK I, 1990, ANN EMERG MED, V19, P994, DOI 10.1016/S0196-0644(05)82561-2
   Cernik C, 2008, ARCH INTERN MED, V168, P1137, DOI 10.1001/archinte.168.11.1137
   Choi Y, 2013, ANN DERMATOL, V25, P434, DOI 10.5021/ad.2013.25.4.434
   Cohen JI, 1999, ANN INTERN MED, V130, P922, DOI 10.7326/0003-4819-130-11-199906010-00017
   Cunningham A, 2012, J CLIN VIROL, V53, P6, DOI 10.1016/j.jcv.2011.08.003
   DANIEL CR, 1985, DERMATOL CLIN, V3, P461, DOI 10.1016/S0733-8635(18)30885-4
   De Anda Mariana Catalina, 2013, Dermatol Online J, V19, P10
   Durdu M, 2014, J AM ACAD DERMATOL, V70, P120, DOI 10.1016/j.jaad.2013.09.042
   Elmas ÖF, 2020, SKIN APPENDAGE DISOR, V6, P55, DOI 10.1159/000503978
   FEDER HM, 1983, AM J DIS CHILD, V137, P861, DOI 10.1001/archpedi.1983.02140350035009
   Fowler JR, 2013, J HAND SURG-AM, V38A, P1189, DOI 10.1016/j.jhsa.2013.03.013
   GILL MJ, 1990, J AM ACAD DERMATOL, V22, P111, DOI 10.1016/0190-9622(90)70018-D
   GONZALEZ FU, 1986, ARCH DERMATOL, V122, P974, DOI 10.1001/archderm.1986.01660210022008
   HERBERT AM, 1995, J DENT, V23, P339, DOI 10.1016/0300-5712(94)00017-A
   Herschthal J, 2012, DERMATOL THER, V25, P545, DOI 10.1111/j.1529-8019.2012.01509.x
   Inamadar AC, 2008, INT J DERMATOL, V47, P154, DOI 10.1111/j.1365-4632.2008.03478.x
   Iorizzo M, 2015, DERMATOL CLIN, V33, P175, DOI 10.1016/j.det.2014.12.001
   Iorizzo M, 2014, INT J DERMATOL, V53, pE243, DOI 10.1111/ijd.12106
   Kato M, 2013, ACTA DERM-VENEREOL, V93, P723, DOI 10.2340/00015555-1555
   Lacarrubba F, 2015, GIORN ITAL DERMAT V, V150, P521
   Lecerf P, 2013, J AM ACAD DERMATOL, V69, P253, DOI 10.1016/j.jaad.2013.02.008
   Lee AN, 1999, J AM ACAD DERMATOL, V41, P595, DOI 10.1016/S0190-9622(99)80060-7
   Leung AKC, 2017, RECENT PATENTS INFLA, V11, P22, DOI 10.2174/1872213X11666170518114456
   Maes M, 2002, Rev Med Liege, V57, P233
   MULLER SA, 1970, ARCH DERMATOL, V101, P396, DOI 10.1001/archderm.101.4.396
   Noriega L, 2016, SKIN APPENDAGE DISOR, V2, P116, DOI 10.1159/000449418
   España LP, 2014, DERMATOL THER, V27, P337, DOI 10.1111/dth.12161
   Pechère M, 1999, ANN DERMATOL VENER, V126, P646
   Pierrart J, 2016, HAND SURG REHABIL, V35, P40, DOI 10.1016/j.hansur.2015.12.003
   Rigopoulos D, 2008, AM FAM PHYSICIAN, V77, P339
   Ritting AW, 2012, J HAND SURG-AM, V37A, P1068, DOI 10.1016/j.jhsa.2011.11.021
   Riyaz N, 2010, INDIAN J DERMATOL VE, V76, P671, DOI 10.4103/0378-6323.72466
   Rockwell PG, 2001, AM FAM PHYSICIAN, V63, P1113
   Sardana K, 2010, DERMATOL THER, V23, P407, DOI 10.1111/j.1529-8019.2010.01341.x
   Shafritz AB, 2014, J AM ACAD ORTHOP SUR, V22, P165, DOI 10.5435/JAAOS-22-03-165
   SILVA J, 1979, CUTIS, V24, P601
   Singal A, 2018, SKIN APPENDAGE DISOR, V4, P312, DOI 10.1159/000485853
   Starace M, 2018, DERMATOL PRACT CONCE, V8, P238, DOI 10.5826/dpc.0803a17
   STARZYCKI Z, 1983, BRIT J VENER DIS, V59, P169
   Tosti R, 2014, J BONE JOINT SURG AM, V96A, P1535, DOI 10.2106/JBJS.M.01159
   Ventarola D, 2015, CLIN DERMATOL, V33, P340, DOI 10.1016/j.clindermatol.2014.12.011
   Wei SH, 2011, BMC INFECT DIS, V11, DOI 10.1186/1471-2334-11-346
   Wollina U, 2001, J EUR ACAD DERMATOL, V15, P82, DOI 10.1046/j.1468-3083.2001.00177-6.x
   ZIZMOR J, 1980, INT J DERMATOL, V19, P49, DOI 10.1111/j.1365-4362.1980.tb01996.x
NR 51
TC 2
Z9 2
U1 0
U2 7
PU W B SAUNDERS CO-ELSEVIER INC
PI PHILADELPHIA
PA 1600 JOHN F KENNEDY BOULEVARD, STE 1800, PHILADELPHIA, PA 19103-2899 USA
SN 0733-8635
EI 1558-0520
J9 DERMATOL CLIN
JI Dermatol. Clin.
PD APR
PY 2021
VL 39
IS 2
BP 245
EP 253
DI 10.1016/j.det.2020.12.001
EA MAR 2021
PG 9
WC Dermatology
WE Science Citation Index Expanded (SCI-EXPANDED)
SC Dermatology
GA RV1RY
UT WOS:000645619200009
PM 33745637
DA 2024-01-03
ER

PT J
AU Gupta, MK
   Lipner, SR
AF Gupta, Mohit K.
   Lipner, Shari R.
TI Review of chemotherapy-associated paronychia
SO INTERNATIONAL JOURNAL OF DERMATOLOGY
LA English
DT Review
ID CELL LUNG-CANCER; OPEN-LABEL; PYOGENIC GRANULOMA; ERLOTINIB MONOTHERAPY;
   JAPANESE PATIENTS; PHASE-II; INHIBITOR; CETUXIMAB; TRIAL; MANAGEMENT
AB Chemotherapy-associated paronychia (CAP) is an inflammation of the nail folds in response to various chemotherapeutic medications. Altered proliferation of keratinocytes or nail matrix stem cells is thought to be a major causative factor. Prophylactic tetracyclines, topical povidone-iodine, and general irritation avoidance measures are among some of the recommended interventions for CAP. Appropriate recognition and treatment of CAP are important for prevention of chemotherapy dose reduction or medication discontinuation.
C1 [Gupta, Mohit K.] State Univ New York Downstate, Coll Med, Brooklyn, NY USA.
   [Lipner, Shari R.] Weill Cornell Med, Dept Dermatol, 1305 York Ave, New York, NY 10021 USA.
C3 State University of New York (SUNY) System; State University of New York
   (SUNY) Downstate Medical Center; Cornell University; Weill Cornell
   Medicine
RP Lipner, SR (通讯作者)，Weill Cornell Med, Dept Dermatol, 1305 York Ave, New York, NY 10021 USA.
EM shl9032@med.cornell.edu
RI Lipner, Shari R./AAK-8943-2020
OI Lipner, Shari R./0000-0001-5913-9304
CR Bonner JA, 2006, NEW ENGL J MED, V354, P567, DOI 10.1056/NEJMoa053422
   Boone SL, 2007, ONCOLOGY-BASEL, V72, P152, DOI 10.1159/000112795
   Capriotti K, 2015, BRIT J DERMATOL, V173, P842, DOI 10.1111/bjd.13743
   Capriotti KD, 2019, INVEST NEW DRUG, V37, P1247, DOI 10.1007/s10637-019-00825-0
   Chan A, 2011, SUPPORT CARE CANCER, V19, P1667, DOI 10.1007/s00520-010-0999-2
   Chang GC, 2004, J CLIN ONCOL, V22, P4646, DOI 10.1200/JCO.2004.02.168
   Chen AP, 2012, J AM ACAD DERMATOL, V67, P1025, DOI 10.1016/j.jaad.2012.02.010
   Cubiró X, 2018, JAMA DERMATOL, V154, P99, DOI 10.1001/jamadermatol.2017.4120
   Eames T, 2010, J EUR ACAD DERMATOL, V24, P958, DOI 10.1111/j.1468-3083.2009.03516.x
   Ghodsi SZ, 2006, BRIT J DERMATOL, V154, P671, DOI 10.1111/j.1365-2133.2005.06923.x
   Golub L M, 1998, Adv Dent Res, V12, P12
   Goto A, 2018, RESPIR INVESTIG, V56, P179, DOI 10.1016/j.resinv.2017.11.009
   Goto H, 2016, J DERMATOL, V43, P670, DOI 10.1111/1346-8138.13205
   Hachisuka Junichi, 2011, J Am Acad Dermatol, V64, pe20, DOI 10.1016/j.jaad.2009.12.019
   Kubota K, 2008, J THORAC ONCOL, V3, P1439, DOI 10.1097/JTO.0b013e31818d6702
   Kwon SH, 2012, ARCH DERMATOL, V148, P1399, DOI 10.1001/archdermatol.2012.3022
   Lacouture ME, 2006, NAT REV CANCER, V6, P803, DOI 10.1038/nrc1970
   Lacouture ME, 2011, SUPPORT CARE CANCER, V19, P1079, DOI 10.1007/s00520-011-1197-6
   Lacouture ME, 2010, J CLIN ONCOL, V28, P1351, DOI 10.1200/JCO.2008.21.7828
   Lacouture ME, 2010, SUPPORT CARE CANCER, V18, P509, DOI 10.1007/s00520-009-0744-x
   Locati LD, 2009, ORAL ONCOL, V45, P574, DOI 10.1016/j.oraloncology.2008.07.010
   Maemondo M, 2010, NEW ENGL J MED, V362, P2380, DOI 10.1056/NEJMoa0909530
   Mariano M, 2020, GIORN ITAL DERMAT V, V155, P517, DOI 10.23736/S0392-0488.18.06067-4
   Masago K, 2018, ONCOLOGY-BASEL, V95, P251, DOI 10.1159/000490177
   Muro K, 2009, JPN J CLIN ONCOL, V39, P321, DOI 10.1093/jjco/hyp016
   Nakano J, 2003, J DERMATOL, V30, P261, DOI 10.1111/j.1346-8138.2003.tb00387.x
   NANNEY LB, 1990, J INVEST DERMATOL, V94, P742, DOI 10.1111/1523-1747.ep12874601
   Novello S, 2016, ANN ONCOL, V27, pv1, DOI 10.1093/annonc/mdw326
   Panariello L, 2019, BRIT J DERMATOL, V180, P676, DOI 10.1111/bjd.17270
   Pessino A, 2008, ANN ONCOL, V19, P711, DOI 10.1093/annonc/mdm516
   Piraccini BM, 2016, J EUR ACAD DERMATOL, V30, P901, DOI 10.1111/jdv.13071
   Quitkin HM, 2003, J HAND SURG-AM, V28A, P435, DOI 10.1053/jhsu.2003.50092
   Raymond E, 2004, J CLIN ONCOL, V22, P2336, DOI 10.1200/JCO.2004.08.116
   Roé E, 2006, J AM ACAD DERMATOL, V55, P429, DOI 10.1016/j.jaad.2006.04.062
   Rosell R, 2012, LANCET ONCOL, V13, P239, DOI 10.1016/S1470-2045(11)70393-X
   Saltz LB, 2004, J CLIN ONCOL, V22, P1201, DOI 10.1200/JCO.2004.10.182
   Schad K, 2010, CLIN CANCER RES, V16, P1058, DOI 10.1158/1078-0432.CCR-09-1766
   Soria JC, 2018, NEW ENGL J MED, V378, P113, DOI 10.1056/NEJMoa1713137
   Tanaka H, 2019, MED ONCOL, V36, DOI 10.1007/s12032-019-1278-9
   Uhm JE, 2009, J THORAC ONCOL, V4, P1136, DOI 10.1097/JTO.0b013e3181b270a7
   Van Cutsem E, 2016, ANN ONCOL, V27, P1386, DOI 10.1093/annonc/mdw235
   Van Cutsem E, 2007, J CLIN ONCOL, V25, P1658, DOI 10.1200/JCO.2006.08.1620
   Wagner JL, 2007, EPILEPSY BEHAV, V11, P253, DOI 10.1016/j.yebeh.2007.06.009
   Wnorowski AM, 2012, INT J DERMATOL, V51, P223, DOI 10.1111/j.1365-4632.2011.05082.x
NR 44
TC 5
Z9 5
U1 0
U2 0
PU WILEY
PI HOBOKEN
PA 111 RIVER ST, HOBOKEN 07030-5774, NJ USA
SN 0011-9059
EI 1365-4632
J9 INT J DERMATOL
JI Int. J. Dermatol.
PD APR
PY 2022
VL 61
IS 4
BP 410
EP 415
DI 10.1111/ijd.15740
EA JUL 2021
PG 6
WC Dermatology
WE Science Citation Index Expanded (SCI-EXPANDED)
SC Dermatology
GA ZT7CP
UT WOS:000672048600001
PM 34242408
DA 2024-01-03
ER

PT J
AU Liu, HL
   Chuang, CH
   Chen, CL
   Wei, PJ
   Yang, CJ
AF Liu, Hui-Lin
   Chuang, Cheng-Hao
   Chen, Chin-Ling
   Wei, Po-Ju
   Yang, Chih-Jen
TI Combination of available topical beta-blockers and antibiotic ointment
   for epidermal growth factor receptor tyrosine kinase inhibitor-induced
   paronychia and pseudopyogenic granulomas in Taiwan
SO JOURNAL OF ONCOLOGY PHARMACY PRACTICE
LA English
DT Article; Early Access
DE Beta-blockers; epidermal growth factor receptor tyrosine kinase
   inhibitor; paronychia; pyogenic granulomas
ID OPEN-LABEL; EGFR; MANAGEMENT; TIMOLOL; CHEMOTHERAPY
AB Background Painful paronychia and pseudopyogenic granuloma (PG) are common adverse drug reactions (ADRs) associated with the use of epidermal growth factor receptor tyrosine kinase inhibitors (EGFR-TKIs) to treat non-small cell lung cancer (NSCLC). Multiple local management approaches have been tested with unsatisfactory results. We have introduced an occlusion therapy technique through which available topical drugs for longer than 2 years. Methods Based on the cancer registry and case management system of our hospital, from July 2019 to July 2020, we retrospectively enrolled patients with NSCLC who were treated with EGFR-TKIs and received applications of 0.5% timolol ophthalmic solution (TIMOPTOL XE 0.5%(R)) combined with a neomycin/tyrothricin ointment (Biomycin (R)) using the occlusion method to treat paronychia or PG. Results A total of 22 patients were enrolled, with a mean age of 66.5 years, most of whom were women (72.7%). Periungual lesion-related pain was reported by all patients, and periungual bleeding and PG were reported in 14% (3/22) and 64% (14/22) of patients, respectively. After the occlusion therapy application of timolol ophthalmic solution combined with neomycin/tyrothricin ointment twice daily, the overall response rate was 83.3%, including complete response in 18% (4/22) of cases and partial response in 68% (15/22) of cases. Conclusion We presented an occlusion method using available topical beta-blockers and antibiotic ointment for EGFR-TKI-induced paronychia and PG in Taiwan. The result is favorable. Further randomized control trial is urgent to validate our findings
C1 [Liu, Hui-Lin] Kaohsiung Med Univ, Kaohsiung Municipal Ta Tung Hosp, Dept Canc Ctr, Kaohsiung, Taiwan.
   [Chuang, Cheng-Hao; Wei, Po-Ju; Yang, Chih-Jen] Kaohsiung Med Univ, Div Pulm & Crit Care Med, Kaohsiung, Taiwan.
   [Chen, Chin-Ling] Kaohsiung Med Univ, Canc Ctr, Kaohsiung Med Univ Hosp, Kaohsiung, Taiwan.
   [Chuang, Cheng-Hao; Yang, Chih-Jen] Kaohsiung Med Univ, Grad Inst Med, Coll Med, Kaohsiung, Taiwan.
C3 Kaohsiung Medical University; Kaohsiung Municipal Ta-Tung Hospital;
   Kaohsiung Medical University; Kaohsiung Medical University; Kaohsiung
   Medical University Hospital; Kaohsiung Medical University
RP Yang, CJ (通讯作者)，Kaohsiung Med Univ, Dept Internal Med, Kaohsiung Med Univ Hosp, 100 Tzyou First Rd, Kaohsiung, Taiwan.
EM chjeya@cc.kmu.edu.tw
RI Yang, Chih-Jen/D-4715-2009
OI yang, chih-jen/0000-0002-3576-7936; Chuang,
   Cheng-Hao/0000-0003-4239-4012
CR Califano R, 2015, DRUGS, V75, P1335, DOI 10.1007/s40265-015-0434-6
   Chen YC, 2021, BMC CANCER, V21, DOI 10.1186/s12885-021-08235-3
   Chisholm KM, 2012, MODERN PATHOL, V25, P1446, DOI 10.1038/modpathol.2012.108
   Filoni A, 2021, DERMATOL THER, V34, DOI 10.1111/dth.15016
   Goodarzi A, 2021, DERMATOL THER, V34, DOI 10.1111/dth.14847
   Ho PH, 2019, J EUR ACAD DERMATOL, V33, P204, DOI 10.1111/jdv.15121
   Hsu WH, 2018, ANN ONCOL, V29, pI3, DOI 10.1093/annonc/mdx702
   Jeon H, 2017, J AM ACAD DERMATOL, V76, P997, DOI 10.1016/j.jaad.2016.11.055
   Kaur R, 2020, TRIALS, V21, DOI 10.1186/s13063-020-04413-z
   Kozuki T, 2016, JPN J CLIN ONCOL, V46, P291, DOI 10.1093/jjco/hyv207
   Lacouture ME, 2006, NAT REV CANCER, V6, P803, DOI 10.1038/nrc1970
   Leggit JC, 2017, AM FAM PHYSICIAN, V96, P44
   Lu CW, 2021, INT J DERMATOL, V60, P179, DOI 10.1111/ijd.15099
   Melosky B, 2015, CURR ONCOL, V22, P123, DOI 10.3747/co.22.2430
   Melosky B, 2014, FRONT ONCOL, V4, DOI 10.3389/fonc.2014.00238
   Mok TS, 2009, NEW ENGL J MED, V361, P947, DOI 10.1056/NEJMoa0810699
   Ng MSY, 2017, PEDIATR DERMATOL, V34, P492, DOI 10.1111/pde.13167
   Olamiju B, 2021, J AM ACAD DERMATOL, V84, P806, DOI 10.1016/j.jaad.2020.06.010
   Piraccini BM, 2016, J EUR ACAD DERMATOL, V30, P901, DOI 10.1111/jdv.13071
   Pullar CE, 2006, J BIOL CHEM, V281, P21225, DOI 10.1074/jbc.M601007200
   Ramesh V, 2021, INDIAN J DERMATOL VE, V87, P854, DOI [10.25259/IJDVL_614_20pmid:34623060, 10.25259/IJDVL_614_20]
   Sano S, 1999, EMBO J, V18, P4657, DOI 10.1093/emboj/18.17.4657
   Santos GD, 2011, ANNU REV PATHOL-MECH, V6, P49, DOI 10.1146/annurev-pathol-011110-130206
   Sibaud V, 2019, SUPPORT CARE CANCER, V27, P2341, DOI 10.1007/s00520-019-04690-8
   Sollena Pietro, 2019, Drugs Context, V8, P212613, DOI 10.7573/dic.212613
   Yang CJ, 2017, BMC PHARMACOL TOXICO, V18, DOI 10.1186/s40360-017-0190-1
   Yang JCH, 2015, LANCET ONCOL, V16, P141, DOI 10.1016/S1470-2045(14)71173-8
   Yen CF, 2020, INT J DERMATOL, V59, P326, DOI 10.1111/ijd.14730
   Zhou CC, 2011, LANCET ONCOL, V12, P735, DOI 10.1016/S1470-2045(11)70184-X
NR 29
TC 0
Z9 0
U1 0
U2 1
PU SAGE PUBLICATIONS LTD
PI LONDON
PA 1 OLIVERS YARD, 55 CITY ROAD, LONDON EC1Y 1SP, ENGLAND
SN 1078-1552
EI 1477-092X
J9 J ONCOL PHARM PRACT
JI J. Oncol. Pharm. Pract.
PD 2022 SEP 15
PY 2022
DI 10.1177/10781552221122051
EA SEP 2022
PG 7
WC Oncology; Pharmacology & Pharmacy
WE Science Citation Index Expanded (SCI-EXPANDED)
SC Oncology; Pharmacology & Pharmacy
GA 4O2HU
UT WOS:000854526700001
PM 36112905
DA 2024-01-03
ER

PT J
AU Pandhi, D
   Verma, P
AF Pandhi, Deepika
   Verma, Prashant
TI Nail avulsion: Indications and methods (surgical nail avulsion)
SO INDIAN JOURNAL OF DERMATOLOGY VENEREOLOGY & LEPROLOGY
LA English
DT Article
DE Chemical; onychomycosis; paronychia; surgical nail avulsion; wart
ID CARBON-DIOXIDE LASER; 10-PERCENT SODIUM-HYDROXIDE; ELECTIVE EPINEPHRINE
   USE; SUBUNGUAL GLOMUS TUMOR; INGROWING TOENAILS; CHEMICAL MATRICECTOMY;
   CHRONIC PARONYCHIA; DISTAL PHALANX; UREA OINTMENT; SURGERY
AB The nail is a subject of global importance for dermatologists, podiatrists and surgeons. Nail avulsion is a frequently undertaken, yet simple, intriguing procedure. It may either be surgical or chemical, using 40% urea. The former is most often undertaken using the distal approach. Nail avulsion may either be useful for diagnostic purposes like exploration of the nail bed, nail matrix and the nail folds and before contemplating a biopsy on the nail bed or for therapeutic purposes like onychocryptosis, warts, onychomycosis, chronic paronychia, nail tumors, matricectomy and retronychia. The procedure is carried out mostly under local anesthesia with or without epinephrine (1:2,00,000 dilution). Besides the above-mentioned indications, the contraindications and complications of nail avulsion are briefly outlined.
C1 [Pandhi, Deepika] Univ Delhi, Dept Dermatol, Delhi 110095, India.
   [Pandhi, Deepika] Univ Delhi, Univ Coll Med Sci, STD, Delhi 110095, India.
   [Pandhi, Deepika] Univ Delhi, Associated Guru Teg Bahadur Hosp, Delhi 110095, India.
C3 University of Delhi; University of Delhi; University College of Medical
   Sciences; University of Delhi; University College of Medical Sciences
RP Pandhi, D (通讯作者)，Univ Delhi, Dept Dermatol, Delhi 110095, India.
EM deepikapandhi@rediffmail.com
CR Albom M J, 1977, J Dermatol Surg Oncol, V3, P34
   AVERILL RW, 1986, CUTIS, V38, P231
   BANKS AS, 1988, J AM PODIAT MED ASSN, V78, P310, DOI 10.7547/87507315-78-6-310
   Baran R, 2005, J DERMATOL TREAT, V16, P52, DOI 10.1080/09546630510025950
   Baran R, 2002, J DERMATOL TREAT, V13, P161, DOI 10.1080/09546630212345672
   Baran R, 2001, DERMATOL SURG, V27, P261, DOI 10.1046/j.1524-4725.2001.01909.x
   BEDNAR MS, 1991, J HAND SURG-AM, V16A, P314, DOI 10.1016/S0363-5023(10)80118-2
   Bos AMC, 2007, BRIT J SURG, V94, P292, DOI 10.1002/bjs.5691
   Bostanci S, 2001, ACTA DERM-VENEREOL, V81, P181
   Bostanci S, 2007, DERMATOL SURG, V33, P680, DOI 10.1111/j.1524-4725.2007.33143.x
   Clark RE, 1998, DERMATOL CLIN, V16, P145, DOI 10.1016/S0733-8635(05)70492-7
   Collins SC, 2008, J AM ACAD DERMATOL, V59, P619, DOI 10.1016/j.jaad.2008.05.039
   Vallejo RBD, 2011, J AM ACAD DERMATOL, V64, P328, DOI 10.1016/j.jaad.2010.01.011
   de Berker DA, 2008, J AM ACAD DERMATOL, V58, P978, DOI 10.1016/j.jaad.2008.01.013
   Denkler K, 2001, PLAST RECONSTR SURG, V108, P114, DOI 10.1097/00006534-200107000-00017
   ELGAMMAL S, 1993, HAUTARZT, V44, P535
   Estrada-Chavez G, 2007, INT J DERMATOL, V46, P634, DOI 10.1111/j.1365-4632.2007.03300.x
   FOX IM, 1992, J AM PODIAT MED ASSN, V82, P542, DOI 10.7547/87507315-82-10-542
   Gerritsma-Bleeker CLE, 2002, ARCH SURG-CHICAGO, V137, P320, DOI 10.1001/archsurg.137.3.320
   Ghaffarpour G, 2010, DERMATOL SURG, V36, P2037, DOI 10.1111/j.1524-4725.2010.01810.x
   Goutos I, 2010, J PLAST RECONSTR AES, V63, pE54, DOI 10.1016/j.bjps.2009.01.009
   Grover C, 2007, BRIT J DERMATOL, V157, P364, DOI 10.1111/j.1365-2133.2007.08014.x
   Grover C, 2006, DERMATOL SURG, V32, P393, DOI 10.1111/j.1524-4725.2006.32079.x
   Häfner HM, 2008, CLIN HEMORHEOL MICRO, V38, P279
   Hafner Hans-Martin, 2005, J Dtsch Dermatol Ges, V3, P195, DOI 10.1111/j.1610-0378.2005.04758.x
   Haneke E, 2006, DERMATOL CLIN, V24, P291, DOI 10.1016/j.det.2006.03.007
   Hashizume H, 1996, J HAND SURG-BRIT EUR, V21B, P136, DOI 10.1016/S0266-7681(96)80030-1
   Jellinek NJ, 2007, DERMATOL THER, V20, P68, DOI 10.1111/j.1529-8019.2007.00113.x
   Krunic AL, 2004, J AM ACAD DERMATOL, V51, P755, DOI 10.1016/j.jaad.2004.05.028
   Lai W. Y., 2011, Hong Kong Medical Journal, V17, P127
   Lalonde D, 2005, J HAND SURG-AM, V30A, P1061, DOI 10.1016/j.jhsa.2005.05.006
   Lane JE, 2004, DERMATOL SURG, V30, P456, DOI 10.1111/j.1524-4725.2004.30119.x
   Moon SE, 2004, J DERMATOL, V31, P993, DOI 10.1111/j.1346-8138.2004.tb00643.x
   Moossavi M, 2001, DERMATOL SURG, V27, P225, DOI 10.1046/j.1524-4725.2001.01901.x
   Mutalik Sharad, 2008, J Cutan Aesthet Surg, V1, P37, DOI 10.4103/0974-2077.41161
   Ozdemir E, 2004, DERMATOL SURG, V30, P26, DOI 10.1111/j.1524-4725.2004.30004.x
   ROLLMAN O, 1982, DERMATOLOGICA, V165, P54, DOI 10.1159/000249920
   Rounding C, 2005, COCHRANE DB SYST REV, V18
   SCHER RK, 1981, J DERMATOL SURG ONC, V7, P296, DOI 10.1111/j.1524-4725.1981.tb00642.x
   SCHER RK, 1987, CLIN DERMATOL, V5, P135, DOI 10.1016/0738-081X(87)90035-6
   Scher RK, 2006, DERMATOLOGIC SURG PR, V281-8
   Serour F, 2002, DERMATOL SURG, V28, P509, DOI 10.1046/j.1524-4725.2002.01228.x
   Shaikh FM, 2008, J AM PODIAT MED ASSN, V98, P118, DOI 10.7547/0980118
   SIEGLE RJ, 1982, J DERMATOL SURG ONC, V8, P659, DOI 10.1111/j.1524-4725.1982.tb02656.x
   Song M, 2009, DERMATOL SURG, V35, P786, DOI 10.1111/j.1524-4725.2009.01129.x
   SOUTH DA, 1980, CUTIS, V25, P609
   STREET ML, 1990, J AM ACAD DERMATOL, V23, P115, DOI 10.1016/0190-9622(90)70195-N
   Tatlican S, 2010, DERMATOL SURG, V36, P219, DOI 10.1111/j.1524-4725.2009.01351.x
   Tatlican S, 2009, ACTA ORTHOP TRAUMATO, V43, P298, DOI 10.3944/AOTT.2009.298
   Thomson CJ, 2007, PLAST RECONSTR SURG, V119, P260, DOI 10.1097/01.prs.0000237039.71227.11
   Tucker DJ, 1996, J AM PODIAT MED ASSN, V86, P170, DOI 10.7547/87507315-86-4-170
   WHITE MI, 1982, CLIN EXP DERMATOL, V7, P273, DOI 10.1111/j.1365-2230.1982.tb02427.x
   Yang KC, 2002, DERMATOL SURG, V28, P419, DOI 10.1046/j.1524-4725.2002.01245.x
   Zook E. G., 2001, DIS NAILS THEIR MANA, P425
   Zuber TJ, 2002, AM FAM PHYSICIAN, V65, P2547
NR 55
TC 22
Z9 27
U1 0
U2 15
PU MEDKNOW PUBLICATIONS
PI MUMBAI
PA B-9, KANARA BUSINESS CENTRE, OFF LINK RD, GHAKTOPAR-E, MUMBAI, 400075,
   INDIA
SN 0378-6323
J9 INDIAN J DERMATOL VE
JI Indian J. Dermatol. Venereol. Leprol.
PD MAY-JUN
PY 2012
VL 78
IS 3
BP 299
EP 308
DI 10.4103/0378-6323.95444
PG 10
WC Dermatology
WE Science Citation Index Expanded (SCI-EXPANDED)
SC Dermatology
GA 942XF
UT WOS:000304084200008
PM 22565429
OA gold
DA 2024-01-03
ER

PT J
AU Kanerva, L
   HenriksEckerman, ML
   Estlander, T
   Jolanki, R
AF Kanerva, L
   HenriksEckerman, ML
   Estlander, T
   Jolanki, R
TI Dentists's occupational allergic paronychia and contact dermatitis
   caused by acrylics
SO EUROPEAN JOURNAL OF DERMATOLOGY
LA English
DT Article
DE acrylates; methacrylates; dental personnel; dental acrylics;
   occupational; dermatitis; paronychia; contact dermatitis
ID ACRYLATES
AB A 32-year-old female dentist developed severe fingertip dermatitis, typical of acrylics allergy, and associated paronychia. On patch testing she was positive to eight acrylics, including ethyl acrylate, methyl methacrylate, 2-hydroxyethyl methacrylate, ethylene glycol dimethacrylate, triethylene glycol dimethacrylate, which were also shown by gas chromatography/mass spectrometry to be present in the particular dental products that she herself used at work. Five of these dental products, namely Scotchbond multipurpose primer and adhesive, Fuji LC liquid, and Dyract-PSA Prime adhesive and plastic, also gave allergic patch test reactions. The dentist had immediate relapses when returning to work and should change to a job in which she would not be exposed to acrylics. Dental acrylics need to be made safer, or used more carefully, because of the significant economic and mental stress inflicted on affected patients in cases of sensitization.
RP Kanerva, L (通讯作者)，FINNISH INST OCCUPAT HLTH,DERMATOL SECT,TOPELIUKSENKATU 41 A A,FIN-00250 HELSINKI,FINLAND.
CR Jordan W P Jr, 1975, Contact Dermatitis, V1, P13, DOI 10.1111/j.1600-0536.1975.tb05304.x
   Kanerva L, 1996, INT J DERMATOL, V35, P189, DOI 10.1111/j.1365-4362.1996.tb01637.x
   KANERVA L, 1994, DERMATOL CLIN, V12, P517, DOI 10.1016/S0733-8635(18)30156-6
   Kanerva L, 1996, CURR PROBL DERMATOL, V25, P86
   KANERVA L, 1989, CONTACT DERMATITIS, V20, P201, DOI 10.1111/j.1600-0536.1989.tb04657.x
   KANERVA L, 1988, CONTACT DERMATITIS, V18, P10, DOI 10.1111/j.1600-0536.1988.tb05482.x
   Kanerva L., 1994, Hand eczema, P231
   Kanerva L., 1994, J Eur Acad Derm Venereol, V3, P157, DOI [10.1111/j.1468-3083.1994.tb00091.x, DOI 10.1111/J.1468]
   Kanerva L., 1991, Am J Contact Dermat, V2, P24, DOI [10.1053/ajcd.1991.2274, DOI 10.1053/AJCD.1991.2274]
   Kanerva L., 1992, J Eur Acad Derm Venereol, V1, P165, DOI [10.1111/j.1468-3083.1992.tb00628.x, DOI 10.1111/J.1468]
   Koppula SV., 1995, Am J Contact Dermat, V6, P78, DOI [10.1053/ajcd.1995.3304, DOI 10.1053/AJCD.1995.3304]
   Rustemeyer T, 1996, CONTACT DERMATITIS, V34, P125, DOI 10.1111/j.1600-0536.1996.tb02144.x
   RYCROFT RJG, 1994, DIS NAILS THEIR MANA, P263
   SAVONIUS B, 1993, CLIN EXP ALLERGY, V23, P416, DOI 10.1111/j.1365-2222.1993.tb00348.x
NR 14
TC 6
Z9 6
U1 0
U2 2
PU JOHN LIBBEY EUROTEXT LTD
PI MONTROUGE
PA 127 AVE DE LA REPUBLIQUE, 92120 MONTROUGE, FRANCE
SN 1167-1122
J9 EUR J DERMATOL
JI Eur. J. Dermatol.
PD APR-MAY
PY 1997
VL 7
IS 3
BP 177
EP 180
PG 4
WC Dermatology
WE Science Citation Index Expanded (SCI-EXPANDED)
SC Dermatology
GA WU091
UT WOS:A1997WU09100009
DA 2024-01-03
ER

PT J
AU BROOK, I
AF BROOK, I
TI PARONYCHIA - A MIXED INFECTION - MICROBIOLOGY AND MANAGEMENT
SO JOURNAL OF HAND SURGERY-BRITISH AND EUROPEAN VOLUME
LA English
DT Article
AB Cultures of paronychia of the fingers have grown aerobic and anaerobic bacteria. Each was recovered individually in only about a quarter of the patients and a mixed aerobic/anaerobic flora was isolated in half of the patients. The predominant anaerobic organisms were Gram-positive anaerobic cocci, Bacteroides species and Fusobacterium species. The predominant aerobic organisms were Staphylococcus aureus, gamma-haemolytic streptococci, Eikenella corrodens, group A beta-hemolytic streptococci, alpha-hemolytic streptococci, and Klebsiella pneumoniae. Candida albicans was recovered in about 15% of the cases. The management of this infection is discussed.
C1 USN HOSP,DEPT PAEDIAT,BETHESDA,MD 20814.
C3 United States Department of Defense; United States Navy
NR 0
TC 24
Z9 24
U1 0
U2 2
PU CHURCHILL LIVINGSTONE
PI EDINBURGH
PA JOURNAL PRODUCTION DEPT, ROBERT STEVENSON HOUSE, 1-3 BAXTERS PLACE,
   LEITH WALK, EDINBURGH, MIDLOTHIAN, SCOTLAND EH1 3AF
SN 0266-7681
J9 J HAND SURG-BRIT EUR
JI J. Hand Surg.-Br. Eur. Vol.
PD JUN
PY 1993
VL 18B
IS 3
BP 358
EP 359
DI 10.1016/0266-7681(93)90063-L
PG 2
WC Orthopedics; Surgery
WE Science Citation Index Expanded (SCI-EXPANDED)
SC Orthopedics; Surgery
GA LJ599
UT WOS:A1993LJ59900023
PM 8345268
DA 2024-01-03
ER

PT J
AU Russo, F
   Collantes, C
   Guerrero, J
AF Russo, F
   Collantes, C
   Guerrero, J
TI Severe paronychia due to zidovudine-induced neutropenia in a neonate
SO JOURNAL OF THE AMERICAN ACADEMY OF DERMATOLOGY
LA English
DT Article
ID ACQUIRED-IMMUNODEFICIENCY-SYNDROME; INFECTION; CHILDREN
AB We describe the case of an HIV-perinatally exposed child who was treated with zidovudine prophylaxis for reduction of perinatal transmission. At 4 weeks of age, he developed severe paronychia of the great toes as a result of Candida albicans and Escherichia coli. At that time, laboratory tests showed anemia and neutropenia. Zidovudine-related hematologic toxicity resolved after completion of the prophylactic regimen and the infant became HIV-antibody negative (seroreverter) at 8 months of age. Paronychia resolved after treatment with oral fluconazole and topical antiseptics but the soft tissue of the nailfold was penetrated by the edge of the nail plate, resulting in the formation of a cutaneous bridge over the nail that resolved by spontaneous necrosis. To our knowledge, this rare complication has not previously been described in an HIV-perinatally exposed child treated with zidovudine.
C1 Hosp Punta de Europa, Dept Dermatol, Algeciras, Spain.
   Hosp Punta de Europa, Dept Pediat, Algeciras, Spain.
RP Russo, F (通讯作者)，Plaza Neda 1,1D, Algeciras 11201, Spain.
EM frussod@meditex.es
CR [Anonymous], 1994, Morbidity and Mortality Weekly Report, V43, P1
   [Anonymous], 1998, MMWR-MORBID MORTAL W, V47, P1
   *CDC, 1997, MMWR-MORBID MORTAL W, V46, P1086
   Centers for Disease Control (CDC), 1987, MMWR Suppl, V36, p1S
   DANIEL CR, 1992, J AM ACAD DERMATOL, V27, P93, DOI 10.1016/0190-9622(92)70163-A
   Prose N S, 1987, Pediatr Dermatol, V4, P67, DOI 10.1111/j.1525-1470.1987.tb00755.x
   PROSE NS, 1990, J AM ACAD DERMATOL, V22, P1223, DOI 10.1016/0190-9622(90)70167-G
   ROILIDES E, 1990, ANTIMICROB AGENTS CH, V34, P1672, DOI 10.1128/AAC.34.9.1672
   ROLSTON KVI, 1990, CANCER DETECT PREV, V14, P377
   STRAKA BF, 1988, J AM ACAD DERMATOL, V18, P1089, DOI 10.1016/S0190-9622(88)70112-7
NR 10
TC 10
Z9 10
U1 0
U2 2
PU MOSBY-ELSEVIER
PI NEW YORK
PA 360 PARK AVENUE SOUTH, NEW YORK, NY 10010-1710 USA
SN 0190-9622
EI 1097-6787
J9 J AM ACAD DERMATOL
JI J. Am. Acad. Dermatol.
PD FEB
PY 1999
VL 40
IS 2
SU S
BP 322
EP 324
DI 10.1016/S0190-9622(99)70476-7
PN 2
PG 3
WC Dermatology
WE Science Citation Index Expanded (SCI-EXPANDED)
SC Dermatology
GA 165ET
UT WOS:000078507800011
PM 10025859
DA 2024-01-03
ER

PT J
AU Muñiz, AE
   Evans, T
AF Muñiz, AE
   Evans, T
TI Chronic paronychia, osteomyelitis, and paravertebral abscess in a child
   with blastomycosis
SO JOURNAL OF EMERGENCY MEDICINE
LA English
DT Article
DE osteomyelitis; paravertebral abscess; blastomycosis; paronychia
ID VERTEBRAL BLASTOMYCOSIS; ENZYME-IMMUNOASSAY
AB Blastomycosis is an unusual fungal infection in children. It is often a chronic infection characterized by granulomatous and suppurative lesions, Clinical manifestations include either pulmonary findings or disseminated disease. Disseminated blastomycosis usually begins with a lung infection that spreads to the skin, bones, and central nervous system. This is a case report of a child with chronic blastomycosis presenting with chronic paronychia, fever, cough, malaise, and back pain. The child underwent surgical drainage of a paravertebral abscess and administration of intravenous amphotericin B. He was discharged in good condition on oral therapy with ketoconazole. The literature on blastomycosis, with particular emphasis on clinical presentations and management, is reviewed. When the history and physical examination suggest a chronic granulomatous or disseminated disease, such as tuberculosis, the physician must include blastomycosis in the differential. (C) 2000 Elsevier Science Inc.
C1 Virginia Commonwealth Univ, Med Coll Virginia, Dept Emergency Med, Richmond, VA 23298 USA.
   Virginia Commonwealth Univ, Med Coll Virginia, Dept Pediat, Richmond, VA 23298 USA.
C3 Virginia Commonwealth University; Virginia Commonwealth University
RP Muñiz, AE (通讯作者)，Virginia Commonwealth Univ, Med Coll Virginia, Dept Emergency Med & Pediat, 401 N 12th St,POB 980401, Richmond, VA 23298 USA.
CR Bradsher R W, 1988, Infect Dis Clin North Am, V2, P877
   BRADSHER RW, 1995, SOUTHERN MED J, V88, P1256, DOI 10.1097/00007611-199512000-00013
   BRADSHER RW, 1992, CLIN INFECT DIS, V14, pS82, DOI 10.1093/clinids/14.Supplement_1.S82
   CUDI R, 1976, CHEST, V69, P345
   DISMUKES WE, 1992, AM J MED, V93, P489, DOI 10.1016/0002-9343(92)90575-V
   EMBIL JM, 1998, HOSP PRACT, P211
   GULER N, 1995, PEDIATR INFECT DIS J, V14, P816, DOI 10.1097/00006454-199509000-00022
   HARDJASUDARMA M, 1995, NEUROSURGERY, V37, P534, DOI 10.1097/00006123-199509000-00027
   KALBHEN C, 1991, ORTHOPEDICS, V14, P724
   KLEIN BS, 1986, AM REV RESPIR DIS, V133, P144, DOI 10.1164/arrd.1986.133.1.144
   LASKEY W, 1978, RADIOLOGY, V126, P351, DOI 10.1148/126.2.351
   MEYER KC, 1993, NEW ENGL J MED, V329, P1231, DOI 10.1056/NEJM199310213291704
   MILLER DD, 1982, ARCH INTERN MED, V142, P1839, DOI 10.1001/archinte.142.10.1839
   Saccente M, 1998, CLIN INFECT DIS, V26, P413, DOI 10.1086/clinids/26.2.413
   SALAKI JS, 1984, MEDICINE, V63, P108, DOI 10.1097/00005792-198403000-00004
   SAROSI GA, 1979, AM REV RESPIR DIS, V120, P911
   WITORSCH P, 1968, MEDICINE, V47, P169, DOI 10.1097/00005792-196805000-00001
NR 17
TC 4
Z9 4
U1 0
U2 0
PU ELSEVIER SCIENCE INC
PI NEW YORK
PA 655 AVENUE OF THE AMERICAS, NEW YORK, NY 10010 USA
SN 0736-4679
J9 J EMERG MED
JI J. Emerg. Med.
PD OCT
PY 2000
VL 19
IS 3
BP 245
EP 248
DI 10.1016/S0736-4679(00)00243-2
PG 4
WC Emergency Medicine
WE Science Citation Index Expanded (SCI-EXPANDED)
SC Emergency Medicine
GA 361FK
UT WOS:000089712200006
PM 11033269
DA 2024-01-03
ER

PT J
AU Wang, CY
   Hong, CC
   Su, TF
   Chang, SC
AF Wang, Chi-Yu
   Hong, Chung-Chih
   Su, Ting-Fu
   Chang, Shun-Cheng
TI Paronychia with Sporangium Formation Causing an Ingrown Toenail <i>A
   Rare Case Report</i>
SO JOURNAL OF THE AMERICAN PODIATRIC MEDICAL ASSOCIATION
LA English
DT Article
AB Ingrown toenail, or onychocryptosis, is a common inflammatory disease of the hallux. It results from the alteration of fit of the nail plate in the lateral nail fold. Ingrown toenails are usually seen in adolescents and young adults and can affect daily activities and social life. Generally, ingrown toenails are classified into three stages, including the inflammatory stage, the abscess stage, and the granulation stage. In this article, we present the rare case of a man with a diagnosis of paronychia with sporangium formation causing an ingrown toenail.
C1 [Wang, Chi-Yu] Kaohsiung Armed Forces Gen Hosp, Dept Surg, Div Plast & Reconstruct Surg, Kaohsiung, Taiwan.
   [Wang, Chi-Yu; Chang, Shun-Cheng] Natl Def Med Ctr, Triserv Gen Hosp, Dept Surg, Div Plast & Reconstruct Surg, Taipei, Taiwan.
   [Hong, Chung-Chih] Natl Def Med Ctr, Triserv Gen Hosp, Song Shan Branch, Dept Family Med, Taipei, Taiwan.
   [Su, Ting-Fu] Natl Def Med Ctr, Triserv Gen Hosp, Dept Pathol, Taipei, Taiwan.
   [Chang, Shun-Cheng] Taipei Med Univ, Shuang Ho Hosp, Dept Surg, Div Plast Surg, Taipei, Taiwan.
C3 Tri-Service General Hospital; National Defense Medical Center;
   Tri-Service General Hospital; National Defense Medical Center;
   Tri-Service General Hospital; National Defense Medical Center; Taipei
   Medical University; Shuang Ho Hospital
RP Chang, SC (通讯作者)，Taipei Med Univ, Shuang Ho Hosp, Dept Surg, Div Plast Surg, 291 Zhongzheng Rd, New Taipei 235, Taiwan.
EM csc901515@gmail.com
CR Heifetz CJ., 1937, AM J SURG, V38, P298, DOI DOI 10.1016/S0002-9610(37)90439-2
   Martínez-Nova A, 2007, J AM PODIAT MED ASSN, V97, P389, DOI 10.7547/0970389
   MOGENSEN P, 1971, ACTA ORTHOP SCAND, V42, P94, DOI 10.3109/17453677108989029
   MURRAY WR, 1975, BRIT J SURG, V62, P409, DOI 10.1002/bjs.1800620522
NR 4
TC 1
Z9 1
U1 0
U2 5
PU AMER PODIATRIC MED ASSOC
PI BETHESDA
PA 9312 OLD GEORGETOWN ROAD, BETHESDA, MD 20814-1621 USA
SN 8750-7315
EI 1930-8264
J9 J AM PODIAT MED ASSN
JI J. Am. Podiatr. Med. Assoc.
PD MAR-APR
PY 2018
VL 108
IS 2
BP 186
EP 188
PG 3
WC Orthopedics
WE Science Citation Index Expanded (SCI-EXPANDED)
SC Orthopedics
GA HK5GD
UT WOS:000457992500015
PM 29116824
OA Bronze
DA 2024-01-03
ER

PT J
AU Engineer, L
   Norton, LA
   Ahmed, AR
AF Engineer, L
   Norton, LA
   Ahmed, AR
TI Nail involvement in pemphigus vulgaris
SO JOURNAL OF THE AMERICAN ACADEMY OF DERMATOLOGY
LA English
DT Article
ID INTRAVENOUS GAMMA-GLOBULIN; PARONYCHIA
AB Nail involvement in pemphigus vulgaris is relatively rare. We describe a case of severe pemphigus involving both the skin and oral mucosa in which an acute exacerbation was preceded by the onset of nail involvement of all 4 extremities. Nail involvement occurred in the form of hemorrhagic paronychia of multiple digits. Oral, cutaneous, and nail manifestations of the disease were all well controlled by systemic therapy. A review of the literature on nail involvement in pemphigus reveals that this involvement may be manifested in multiple ways, with chronic paronychia and onychomadesis being the most common. Involvement of the nail occurs most frequently either as part of the initial presentation, or just before or concurrent with a Rare of pre-existing disease. Nail involvement, when it occurs, is usually present when the disease is severe. Topical therapy is insufficient, and systemic therapy is warranted. In the majority of cases, nail recovery is complete, with no residual damage.
C1 Harvard Univ, Sch Dent Med, Dept Oral Med & Diagnost Sci, Boston, MA 02115 USA.
   Boston Univ, Sch Med, Dept Dermatol, Boston, MA 02215 USA.
C3 Harvard University; Harvard School of Dental Medicine; Boston University
RP Ahmed, AR (通讯作者)，Harvard Univ, Sch Dent Med, Dept Oral Med & Diagnost Sci, 188 Longwood Ave,Room I-217, Boston, MA 02115 USA.
CR AHMED AR, 1980, ANN INTERN MED, V92, P396, DOI 10.7326/0003-4819-92-3-396
   AKIYAMA C, 1993, J AM ACAD DERMATOL, V29, P494, DOI 10.1016/S0190-9622(08)82007-5
   BAUMAL A, 1973, ARCH DERMATOL, V107, P751, DOI 10.1001/archderm.107.5.751
   BECKERS RCY, 1995, BRIT J DERMATOL, V133, P289, DOI 10.1111/j.1365-2133.1995.tb02631.x
   DEBERKER D, 1993, BRIT J DERMATOL, V129, P461, DOI 10.1111/j.1365-2133.1993.tb03178.x
   DHAWAN SS, 1990, ARCH DERMATOL, V126, P1374, DOI 10.1001/archderm.126.10.1374
   Diaz RR, 1996, INT J DERMATOL, V35, P581, DOI 10.1111/j.1365-4362.1996.tb03663.x
   FULTON RA, 1983, ACTA DERM-VENEREOL, V63, P170
   HUMBERT P, 1990, J AM ACAD DERMATOL, V22, P326, DOI 10.1016/S0190-9622(08)80783-9
   Kim BS, 1996, CLIN EXP DERMATOL, V21, P315
   LAUBER J, 1990, INT J DERMATOL, V29, P309, DOI 10.1111/j.1365-4362.1990.tb02571.x
   MUTASIM DF, 1993, DERMATOL CLIN, V11, P399, DOI 10.1016/S0733-8635(18)30239-0
   PARAMESWARA YR, 1981, ARCH DERMATOL, V117, P759, DOI 10.1001/archderm.1981.01650120005007
   SAMMAN PD, 1995, SAMMANS NAILS DIS, P90
   Stone O, 1966, DERMATOL INT, V5, P137
NR 15
TC 44
Z9 50
U1 0
U2 2
PU MOSBY, INC
PI ST LOUIS
PA 11830 WESTLINE INDUSTRIAL DR, ST LOUIS, MO 63146-3318 USA
SN 0190-9622
J9 J AM ACAD DERMATOL
JI J. Am. Acad. Dermatol.
PD SEP
PY 2000
VL 43
IS 3
BP 529
EP 535
DI 10.1067/mjd.2000.106236
PG 7
WC Dermatology
WE Science Citation Index Expanded (SCI-EXPANDED)
SC Dermatology
GA 349AX
UT WOS:000089022600017
PM 10954669
DA 2024-01-03
ER

PT J
AU Baran, R
   Tosti, A
   Piraccini, BM
AF Baran, R
   Tosti, A
   Piraccini, BM
TI Uncommon clinical patterns of Fusarium nail infection: Report of three
   cases
SO BRITISH JOURNAL OF DERMATOLOGY
LA English
DT Article
ID FUNGAL-INFECTIONS; ONYCHOMYCOSIS; OXYSPORUM; PATIENT
AB Three cases of proximal subungual onychomycosis due to Fusarium oxysporum, including a patient with a fingernail infection, are described. All patients were immunocompetent and presented with acute paronychia associated with proximal or total leukonychia of the affected nails. Nail avulsion followed by topical treatment produced clinical and mycological cure. The literature on Fusarium onychomycosis is discussed. The combination of proximal subungual onychomycosis with subacute or acute paronychia involving fingernails or toenails is highly suggestive of Fusarium sp.
C1 NAIL DIS CTR, CANNES, FRANCE.
   UNIV BOLOGNA, DEPT DERMATOL, I-40138 BOLOGNA, ITALY.
C3 University of Bologna
RI Piraccini, Bianca Maria/A-1537-2018; Piraccini, Bianca
   Maria/AAD-5957-2021
OI Piraccini, Bianca Maria/0000-0001-6537-9689; Piraccini, Bianca
   Maria/0000-0001-6537-9689; tosti, antonella/0000-0001-5516-4043
CR AUSTWICK PKC, 1984, T BRIT MYCOL SOC, P131
   DISALVO AF, 1980, ARCH DERMATOL, V116, P699, DOI 10.1001/archderm.116.6.699
   DordainBigot ML, 1996, ANN DERMATOL VENER, V123, P191
   FEUILHADE M, 1989, JOURN DERM PAR 8 11, V14
   GIRMENIA C, 1992, CLIN INFECT DIS, V14, P1167, DOI 10.1093/clinids/14.5.1167
   GORDON W. L., 1960, CANADIAN JOUR BOT, V38, P643, DOI 10.1139/b60-058
   HAY RJ, 1984, BRIT J DERMATOL, V110, P677, DOI 10.1111/j.1365-2133.1984.tb04704.x
   Luque A., 1995, Revista Iberoamericana de Micologia, V12, P65
   MARTINO P, 1994, J INFECT S1, V24, P7
   MCALEER R, 1981, MYCOPATHOLOGIA, V73, P115, DOI 10.1007/BF00562601
   MERZ WG, 1988, J INFECT DIS, V158, P1046, DOI 10.1093/infdis/158.5.1046
   NADLER JP, 1990, REV INFECT DIS, V12, P162
   NOLTING S, 1993, CICLOPIROXOLAMINE
   RITCHIE EB, 1959, ARCH DERMATOL, V79, P705, DOI 10.1001/archderm.1959.01560180079019
   ROBERTSON MJ, 1991, BONE MARROW TRANSPL, V8, P143
   RUSH-MUNRO F M, 1971, Australasian Journal of Dermatology, V12, P18, DOI 10.1111/j.1440-0960.1971.tb00688.x
   SURINGA DWR, 1970, ARCH DERMATOL, V102, P163, DOI 10.1001/archderm.102.2.163
   Tosti A, 1996, BRIT J DERMATOL, V135, P799, DOI 10.1111/j.1365-2133.1996.tb03895.x
   TRELU LT, 1995, ANN DERMATOL VENER S, V122, P119
   WALSHE MM, 1966, BRIT J DERMATOL, V78, P198, DOI 10.1111/j.1365-2133.1966.tb12205.x
   YOUNG CN, 1979, SABOURAUDIA, V17, P219
   ZAIAS N, 1972, ARCH DERMATOL, V105, P263, DOI 10.1001/archderm.105.2.263
   Zaias N, 1966, Sabouraudia, V5, P99
NR 23
TC 74
Z9 78
U1 0
U2 1
PU WILEY
PI HOBOKEN
PA 111 RIVER ST, HOBOKEN 07030-5774, NJ USA
SN 0007-0963
EI 1365-2133
J9 BRIT J DERMATOL
JI Br. J. Dermatol.
PD MAR
PY 1997
VL 136
IS 3
BP 424
EP 427
DI 10.1111/j.1365-2133.1997.tb14959.x
PG 4
WC Dermatology
WE Science Citation Index Expanded (SCI-EXPANDED)
SC Dermatology
GA WM105
UT WOS:A1997WM10500026
PM 9115931
DA 2024-01-03
ER

PT J
AU Peuvrel, L
   Quéreux, G
   Brocard, A
   Saint-Jean, M
   Dréno, B
AF Peuvrel, L.
   Quereux, G.
   Brocard, A.
   Saint-Jean, M.
   Dreno, B.
TI Onychopathy Induced by Temsirolimus, a Mammalian Target of Rapamycin
   Inhibitor
SO DERMATOLOGY
LA English
DT Review
DE Onychodystrophy; Paronychia; Kinase inhibitors; Nails; Temsirolimus;
   Skin toxicity
ID RENAL-CELL CARCINOMA; ADVANCED SOLID TUMORS; TRANSPLANT RECIPIENTS;
   NEUROENDOCRINE TUMORS; MTOR INHIBITORS; EVEROLIMUS; THERAPY; CCI-779;
   CANCER; NAIL
AB Temsirolimus belongs to the mammalian target of rapamycin (mTOR) inhibitors, targeted therapies for which indications are booming in oncology. While their tolerance is usually good, mucocutaneous toxicity is the most common, including stomatitis, rashes, edemas, pruritus, dry skin and nail disorders. The latter are common in clinical practice but have not yet been well characterized. We report 2 cases of patients who developed, after 6-7 months with temsirolimus, a dystrophy of the 20 nails with fragility, distal onycholysis, yellow discoloration, associated in 1 case with painful paronychia. Topical steroids improved the paronychia, without changing the nail dystrophy. To our knowledge, the occurrence of yellow nail discoloration with temsirolimus has never been reported before. We review the cutaneous and mucosal toxicities induced by temsirolimus and everolimus, two mTOR inhibitors used as anticancer agents and by their parent molecule sirolimus. Copyright (c) 2012 S. Karger AG, Basel
C1 Nantes Univ Hosp, Dept Dermatol Cancerol, Nantes, France.
   CIC Biotherapie INSERM 0305, Nantes, France.
C3 Nantes Universite; CHU de Nantes; Institut National de la Sante et de la
   Recherche Medicale (Inserm)
RP Dréno, B (通讯作者)，CHU Nantes, Serv Dermatol Cancerol, 1 Pl Alexis Ricordeau, FR-44093 Nantes 1, France.
EM brigitte.dreno@wanadoo.fr
RI Peuvrel, Lucie/R-4725-2019
OI Peuvrel, Lucie/0000-0002-4347-915X
CR Atkins MB, 2004, J CLIN ONCOL, V22, P909, DOI 10.1200/JCO.2004.08.185
   Baran R, 2000, BRIT J DERMATOL, V143, P1117, DOI 10.1046/j.1365-2133.2000.03811.x
   Baselga J, 2012, NEW ENGL J MED, V366, P520, DOI 10.1056/NEJMoa1109653
   BEGAUD B, 1985, THERAPIE, V40, P111
   Boni JP, 2005, CLIN PHARMACOL THER, V77, P76, DOI 10.1016/j.clpt.2004.08.025
   Campistol JM, 2010, CLIN TRANSPLANT, V24, P149, DOI 10.1111/j.1399-0012.2010.01232.x
   De Masson A, 2011, DERMATOLOGY, V223, P4, DOI 10.1159/000329902
   Di Lorenzo G, 2011, EUR UROL, V59, P526, DOI 10.1016/j.eururo.2011.01.002
   Fasolo A, 2011, EXPERT OPIN INV DRUG, V20, P381, DOI 10.1517/13543784.2011.541154
   Galimont-Collen AFS, 2007, EUR J CANCER, V43, P845, DOI 10.1016/j.ejca.2006.11.016
   Gomez-Fernandez C, 2012, EUR J CANCER, V48, P340, DOI 10.1016/j.ejca.2011.11.028
   Hess G, 2009, J CLIN ONCOL, V27, P3822, DOI 10.1200/JCO.2008.20.7977
   Hickerson RP, 2009, J DERMATOL SCI, V56, P82, DOI 10.1016/j.jdermsci.2009.07.008
   Hudes G, 2007, NEW ENGL J MED, V356, P2271, DOI 10.1056/NEJMoa066838
   Mahé E, 2006, ANN DERMATOL VENER, V133, P531, DOI 10.1016/S0151-9638(06)70957-7
   Mahé E, 2005, TRANSPLANTATION, V79, P476, DOI 10.1097/01.TP.0000151630.25127.3A
   Mendiratta V, 2011, INDIAN J DERMATOL VE, V77, P652, DOI 10.4103/0378-6323.86473
   Motzer RJ, 2010, CANCER-AM CANCER SOC, V116, P4256, DOI 10.1002/cncr.25219
   O'Donnell A, 2008, J CLIN ONCOL, V26, P1588, DOI 10.1200/JCO.2007.14.0988
   Pavel ME, 2011, LANCET, V378, P2005, DOI 10.1016/S0140-6736(11)61742-X
   Pópulo H, 2012, INT J MOL SCI, V13, P1886, DOI 10.3390/ijms13021886
   Raju DL, 2007, KIDNEY INT, V71, P476, DOI 10.1038/sj.ki.5002116
   Raymond E, 2004, J CLIN ONCOL, V22, P2336, DOI 10.1200/JCO.2004.08.116
   Robert C, 2010, MANIFESTATIONS CUTAN
   Sibaud V, 2011, ACTA DERM-VENEREOL, V91, P584, DOI 10.2340/00015555-1097
   Tabernero J, 2008, J CLIN ONCOL, V26, P1603, DOI 10.1200/JCO.2007.14.5482
   Yao JC, 2011, NEW ENGL J MED, V364, P514, DOI 10.1056/NEJMoa1009290
NR 27
TC 15
Z9 15
U1 0
U2 1
PU KARGER
PI BASEL
PA ALLSCHWILERSTRASSE 10, CH-4009 BASEL, SWITZERLAND
SN 1018-8665
J9 DERMATOLOGY
JI Dermatology
PY 2012
VL 224
IS 3
BP 204
EP 208
DI 10.1159/000338893
PG 5
WC Dermatology
WE Science Citation Index Expanded (SCI-EXPANDED)
SC Dermatology
GA 969TX
UT WOS:000306083000003
PM 22614575
DA 2024-01-03
ER

PT J
AU Chang, GC
   Yang, TY
   Chen, KC
   Yin, MC
   Wang, RC
   Lin, YC
AF Chang, GC
   Yang, TY
   Chen, KC
   Yin, MC
   Wang, RC
   Lin, YC
TI Complications of therapy in cancer patients - Case 1. Paronychia and
   skin hyperpigmentation induced by gefitinib in advanced non-small-cell
   lung cancer
SO JOURNAL OF CLINICAL ONCOLOGY
LA English
DT Article
ID RECEPTOR; CETUXIMAB; ZD1839
C1 Taichung Vet Gen Hosp, Taichung, Taiwan.
   Chung Shan Med Univ, Taichung, Taiwan.
C3 Taichung Veterans General Hospital; Chung Shan Medical University
RP Chang, GC (通讯作者)，Taichung Vet Gen Hosp, Taichung, Taiwan.
CR Albanell J, 2002, J CLIN ONCOL, V20, P110, DOI 10.1200/JCO.2002.20.1.110
   Boucher KW, 2002, J AM ACAD DERMATOL, V47, P632, DOI 10.1067/mjd.2002.124621
   Chang GC, 2003, J FORMOS MED ASSOC, V102, P407
   DOORN RV, 2002, BRIT J DERMATOL, V147, P598
   Fukuoka M, 2003, J CLIN ONCOL, V21, P2237, DOI 10.1200/JCO.2003.10.038
   Jost M, 2000, EUR J DERMATOL, V10, P505
   Monti M, 2003, J CLIN ONCOL, V21, P4651, DOI 10.1200/JCO.2003.04.169
   NANNEY LB, 1984, J INVEST DERMATOL, V83, P385, DOI 10.1111/1523-1747.ep12264708
NR 8
TC 39
Z9 41
U1 0
U2 1
PU AMER SOC CLINICAL ONCOLOGY
PI ALEXANDRIA
PA 330 JOHN CARLYLE ST, STE 300, ALEXANDRIA, VA 22314 USA
SN 0732-183X
J9 J CLIN ONCOL
JI J. Clin. Oncol.
PD NOV 15
PY 2004
VL 22
IS 22
BP 4646
EP 4648
DI 10.1200/JCO.2004.02.168
PG 3
WC Oncology
WE Science Citation Index Expanded (SCI-EXPANDED)
SC Oncology
GA 871ZP
UT WOS:000225175600029
PM 15542815
OA Bronze
DA 2024-01-03
ER

PT J
AU Sass, JO
   Jakob-Sölder, B
   Heitger, A
   Tzimas, G
   Sarcletti, M
AF Sass, JO
   Jakob-Sölder, B
   Heitger, A
   Tzimas, G
   Sarcletti, M
TI Paronychia with pyrogenic granuloma in a child treated with indinavir::
   The retinoid-mediated side effect theory revisited
SO DERMATOLOGY
LA English
DT Article
DE paronychia; pyogenic granuloma; HIV-1 protease inhibitor; indinavir;
   vitamin A; retinoic acid; retinoid; acitretin; etretinate; isotretinoin
ID PROTEASE INHIBITORS; ACID; ETRETINATE; METABOLISM
AB Background: The introduction of HIV-1 protease inhibitors into the treatment of patients infected with HIV-1 has had a major influence on clinical practice. However, the use of protease inhibitors is frequently associated with the development of resistance and several side effects and interactions with other drugs have been reported. Observations: We present the first pediatric patient with paronychia with pyogenic granuloma associated with the administration of the protease inhibitor indinavir. Clinical findings are discussed in view of a possible interference of indinavir with endogenous retinoid metabolism. Conclusion: Considerable evidence advocates the mediation of indinavir side effects by impaired oxidative metabolism of retinoic acid through the inhibition of cytochromes P450 3A by indinavir rather than by impaired formation of 9-cis-retinoic acid. Copyright (R) 2000 S. Karger AG. Basel.
C1 Univ Innsbruck, Klin Kinder & Jugendheilkunde, Stoffwechsellab, A-6020 Innsbruck, Austria.
   Univ Innsbruck, Dermatol & Venereol Klin, A-6020 Innsbruck, Austria.
   Tzimas Dimolios Co, Thessaloniki, Greece.
C3 University of Innsbruck; University of Innsbruck
RP Sass, JO (通讯作者)，Univ Innsbruck, Klin Kinder & Jugendheilkunde, Stoffwechsellab, Anichstr 35, A-6020 Innsbruck, Austria.
EM Joern-Oliver.Sass@uibk.ac.at
OI Sass, Jorn Oliver/0000-0003-2903-4872
CR BARAN R, 1986, CLIN EXP DERMATOL, V11, P148, DOI 10.1111/j.1365-2230.1986.tb00439.x
   BLUMENTAL G, 1984, J AM ACAD DERMATOL, V10, P677, DOI 10.1016/S0190-9622(84)80289-3
   BOUREZANE Y, 1999, 6 C RETR OPP INF CHI
   Bouscarat F, 1998, NEW ENGL J MED, V338, P1776, DOI 10.1056/NEJM199806113382417
   Carr A, 1999, LANCET, V353, P2093, DOI 10.1016/S0140-6736(98)08468-2
   Carr A, 1998, LANCET, V351, P1881, DOI 10.1016/S0140-6736(98)03391-1
   Deeks SG, 1997, JAMA-J AM MED ASSOC, V277, P145, DOI 10.1001/jama.277.2.145
   DERAEVE L, 1986, DERMATOLOGICA, V172, P278, DOI 10.1159/000249356
   Gagnon A, 1998, LANCET, V352, P1032, DOI 10.1016/S0140-6736(05)60074-8
   GEIGER JM, 1988, DERMATOLOGICA, V176, P182, DOI 10.1159/000248701
   Lanvers C, 1998, FASEB J, V12, P1627, DOI 10.1096/fasebj.12.15.1627
   LEID M, 1992, TRENDS BIOCHEM SCI, V17, P427, DOI 10.1016/0968-0004(92)90014-Z
   LENHARD J, 1999, 6 C RETR OPP INF CHI
   MARTINI R, 1993, ARCH BIOCHEM BIOPHYS, V303, P57, DOI 10.1006/abbi.1993.1255
   Napoli JL, 1996, FASEB J, V10, P993, DOI 10.1096/fasebj.10.9.8801182
   Peck Gary L., 1994, P631
   Sarcletti M, 1998, ANN INTERN MED, V128, P320, DOI 10.7326/0003-4819-128-4-199802150-00021
   Tosti A, 1999, BRIT J DERMATOL, V140, P1165
   TRAUPE H, 1985, EUR J PEDIATR, V143, P166, DOI 10.1007/BF00442128
   VANWAUWE JP, 1990, J PHARMACOL EXP THER, V252, P365
NR 20
TC 20
Z9 20
U1 0
U2 1
PU KARGER
PI BASEL
PA ALLSCHWILERSTRASSE 10, CH-4009 BASEL, SWITZERLAND
SN 1018-8665
EI 1421-9832
J9 DERMATOLOGY
JI Dermatology
PY 2000
VL 200
IS 1
BP 40
EP 42
DI 10.1159/000018313
PG 3
WC Dermatology
WE Science Citation Index Expanded (SCI-EXPANDED)
SC Dermatology
GA 285CJ
UT WOS:000085370600008
PM 10681612
DA 2024-01-03
ER

PT J
AU Kanerva, L
   Estlander, T
AF Kanerva, L
   Estlander, T
TI Allergic onycholysis and paronychia caused by cyanoacrylate nail glue,
   but not by photobonded methacrylate nails
SO EUROPEAN JOURNAL OF DERMATOLOGY
LA English
DT Article
DE allergic contact dermatitis; onycholysis; paronychia; cyano-acrylate
   methacrylate; artificial nail
ID CONTACT-DERMATITIS; ETHYL-CYANOACRYLATE; ACRYLATES
AB Artifical acrylic nails may induce side effects such as fingertip dermatitis, periungual dermatitis, onycholysis, paresthesiae, Raynaud's phenomenon, ectopic facial involvement, and allergic contact dermatitis. We present a patient who developed allergic onycholysis from a cyanoacrylate used in a nail adhesive. She was able to use photobonded sculptured nails because they contain methacrylates that do not cross-react with cyanoacrylates.
C1 Finnish Inst Occupat Hlth, Dermatol Sect, FIN-00250 Helsinki, Finland.
C3 Finnish Institute of Occupational Health
RP Kanerva, L (通讯作者)，Finnish Inst Occupat Hlth, Dermatol Sect, Topeliuksenkatu 41 AA, FIN-00250 Helsinki, Finland.
EM Lasse.Kanerva@occuphealth.fi
CR Baran R, 1991, Contact Dermatitis, V24, P158, DOI 10.1111/j.1600-0536.1991.tb01688.x
   BELSITO DV, 1987, CONTACT DERMATITIS, V17, P234, DOI 10.1111/j.1600-0536.1987.tb02719.x
   BRUZE M, 1995, CONTACT DERMATITIS, V32, P156, DOI 10.1111/j.1600-0536.1995.tb00806.x
   CALNAN CD, 1979, CONTACT DERMATITIS, V5, P165, DOI 10.1111/j.1600-0536.1979.tb04830.x
   CANIZARES O, 1956, ARCH DERMATOL, V74, P141, DOI 10.1001/archderm.1956.01550080027004
   De Groot A.C., 1994, UNWANTED EFFECTS COS
   FISHER AA, 1957, J ALLERGY, V28, P84, DOI 10.1016/0021-8707(57)90073-4
   GOH CL, 1990, CONTACT DERMATITIS, V22, P109, DOI 10.1111/j.1600-0536.1990.tb01530.x
   Guin J D, 1999, Am J Contact Dermat, V10, P34
   Guin JD, 1998, INT J DERMATOL, V37, P31, DOI 10.1046/j.1365-4362.1998.00252.x
   Hemmer W, 1996, J AM ACAD DERMATOL, V35, P377, DOI 10.1016/S0190-9622(96)90600-3
   Kanerva L, 1996, Am J Contact Dermat, V7, P109, DOI 10.1016/S1046-199X(96)90084-6
   Kanerva L, 1997, Am J Contact Dermat, V8, P54, DOI 10.1016/S1046-199X(97)90040-3
   KOPPULA SV, 1995, AM J CONTACT DERMATI, V6, P75
   LIDEN C, 1993, BRIT J DERMATOL, V128, P57, DOI 10.1111/j.1365-2133.1993.tb00148.x
   MATHIAS CGT, 1984, ARCH DERMATOL, V120, P1202, DOI 10.1001/archderm.120.9.1202
   PALTZIK RL, 1980, CUTIS, V25, P647
   PELLERAT M, 1976, B SOC FR DERMATOL SY, V83, P238
   RIETSCHEL RL, 1995, CONTACTANTS PRODUCIN, P82
   Rosenzweig R, 1993, AM J CONTACT DERMATI, V4, P71
   SAVONIUS B, 1993, CLIN EXP ALLERGY, V23, P416, DOI 10.1111/j.1365-2222.1993.tb00348.x
   SCHUBERT HJ, 1992, Z HAUTKRANKHEITEN, V67, P1067
   Storrs FJ., 1997, Am J Contact Dermat, V8, P55
   Tucker SC, 1999, CONTACT DERMATITIS, V40, P278, DOI 10.1111/j.1600-0536.1999.tb06064.x
NR 24
TC 20
Z9 21
U1 0
U2 5
PU JOHN LIBBEY EUROTEXT LTD
PI MONTROUGE
PA 127 AVE DE LA REPUBLIQUE, 92120 MONTROUGE, FRANCE
SN 1167-1122
EI 1952-4013
J9 EUR J DERMATOL
JI Eur. J. Dermatol.
PD APR-MAY
PY 2000
VL 10
IS 3
BP 223
EP 225
PG 3
WC Dermatology
WE Science Citation Index Expanded (SCI-EXPANDED)
SC Dermatology
GA 297RT
UT WOS:000086097000012
PM 10725824
DA 2024-01-03
ER

PT J
AU García-Silva, J
   Almagro, M
   Peña-Penabad, C
   Fonseca, E
AF García-Silva, J
   Almagro, M
   Peña-Penabad, C
   Fonseca, E
TI Indinavir-induced retinoid-like effects -: Incidence, clinical features,
   and management
SO DRUG SAFETY
LA English
DT Review
ID IMMUNODEFICIENCY-VIRUS INFECTION; ACTIVE ANTIRETROVIRAL THERAPY; EXCESS
   GRANULATION-TISSUE; PROTEASE INHIBITORS; BINDING PROTEIN-1; INGROWN
   TOENAILS; GREAT TOES; CURLY HAIR; PARONYCHIA; LIPODYSTROPHY
AB Since 1998, many cases of antiretroviral therapy-related paronychia of the toes or fingers and ingrown toenails have been reported. Most of them were related to indinavir. Other indinavir-induced mucocutaneous disorders resembling the adverse effects of systemic retinoid therapy have also been reported. Although there is some uncertainty in the literature regarding a cause-effect relationship, results of several epidemiological and in vitro studies, together with cumulated clinical experience leave no doubt that indinavir causes a retinoid-like effect and nail alterations. Indeed, indinavir is the only antiretroviral drug that produces these disorders, although ritonavir may enhance indinavir-induced retinoid-like effects through pharmacokinetic interactions leading to increased plasma indinavir concentrations.
   Approximately 30% of patients receiving indinavir show two or more retinoid-like manifestations and 4-9% develop paronychia. These adverse effects are not related to other epidemiological variables such as the patient's sex, age or other risk factors or immune status. They seem to be exposure dependent and, therefore, largely dose-dependent.
   Chronic paronychia is considered generally to be caused by contact irritants and candidal infection. Nevertheless, indinavir is currently the most frequent cause of chronic or recurrent paronychia in HIV-infected patients. In addition, retinoid-like manifestations such as cutaneous xerosis and cheilitis are frequent mucocutaneous adverse effects related to indinavir.
   The exact mechanism of indinavir-induced retinoid-like effects is unclear. Hypotheses for pathogenesis include interference with retinoid metabolism by enhancing the retinoic acid signalling pathway, or by increasing retinoic acid synthesis, or by reducing cytochrome P450-mediated retinoic acid oxidative metabolism.
   Replacement of therapy by an antiretroviral regimen not containing indinavir, while retaining other protease inhibitors and lamivudine, resolves retinoid-like manifestations without recurrences.
C1 Hosp Juan Canalejo, Serv Dermatol, Dept Dermatol, La Coruna 15006, Spain.
C3 Complejo Hospitalario Universitario A Coruna
RP García-Silva, J (通讯作者)，Hosp Juan Canalejo, Serv Dermatol, Dept Dermatol, Xubias Arriba 84, La Coruna 15006, Spain.
RI Fonseca, Eduardo/D-9725-2011; Fonseca, Eduardo/IAS-0526-2023
OI Fonseca, Eduardo/0000-0002-8048-2681; 
CR Alam M, 1999, CUTIS, V64, P277
   ALIO AB, 2000, DERM VENEZ, V38, P69
   ALMAGRO M, 2000, THESIS U CORUNA
   BARAN R, 1986, CLIN EXP DERMATOL, V11, P148, DOI 10.1111/j.1365-2230.1986.tb00439.x
   Bourezane Y, 1999, AIDS, V13, P2181, DOI 10.1097/00002030-199910220-00030
   Bouscarat F, 1998, NEW ENGL J MED, V338, P1776, DOI 10.1056/NEJM199806113382417
   Bouscarat F, 1999, NEW ENGL J MED, V341, P618, DOI 10.1056/NEJM199908193410818
   Brooks JI, 2000, AIDS, V14, P2064, DOI 10.1097/00002030-200009080-00032
   BUNKER CB, 1990, CLIN EXP DERMATOL, V15, P143, DOI 10.1111/j.1365-2230.1990.tb02053.x
   Calista D, 2000, J DERMATOL TREAT, V11, P209
   Calista D, 2000, EUR J DERMATOL, V10, P292
   CAMPBELL JP, 1983, J AM ACAD DERMATOL, V9, P708, DOI 10.1016/S0190-9622(83)70184-2
   Carr A, 1998, LANCET, V351, P1881, DOI 10.1016/S0140-6736(98)03391-1
   Casariego Z, 2001, Med Oral, V6, P19
   Colebunders R, 2000, ARCH DERMATOL, V136, P1064, DOI 10.1001/archderm.136.8.1064
   Colson AE, 2001, CLIN INFECT DIS, V32, P140, DOI 10.1086/317546
   DANIEL CR, 1992, J AM ACAD DERMATOL, V27, P93, DOI 10.1016/0190-9622(92)70163-A
   Daudén E, 2000, BRIT J DERMATOL, V142, P1063, DOI 10.1046/j.1365-2133.2000.03509.x
   DIGIOVANNA JJ, 1986, NEW ENGL J MED, V315, P1177, DOI 10.1056/NEJM198611063151901
   Finkelstein M, 2000, DERMATOL CLIN, V18, P509, DOI 10.1016/S0733-8635(05)70198-4
   Fox PA, 2000, SEX TRANSM INFECT, V76, P323, DOI 10.1136/sti.76.4.323-b
   García MJG, 2001, REV CLIN ESP, V201, P455, DOI 10.1016/S0014-2565(01)70878-8
   Ginarte M, 2002, AIDS, V16, P1695, DOI 10.1097/00002030-200208160-00021
   Harry TC, 2000, INT J STD AIDS, V11, P474, DOI 10.1258/0956462001916146
   Heim M, 2000, HAEMOPHILIA, V6, P191, DOI 10.1046/j.1365-2516.2000.00388.x
   Hull  P R, 2000, J Cutan Med Surg, V4, P66
   Jacobs DG, 2001, J AM ACAD DERMATOL, V45, pS168, DOI 10.1067/mjd.2001.118233
   James CW, 2001, ANN PHARMACOTHER, V35, P881
   Kang-Birken SL, 1999, AM J HEALTH-SYST PH, V56, P1674, DOI 10.1093/ajhp/56.16.1674
   Lenhard JM, 2000, BIOCHEM PHARMACOL, V59, P1063, DOI 10.1016/S0006-2952(00)00246-X
   Léone J, 1998, REV RHUM, V65, P800
   Mauss S, 2000, AIDS, V14, pS197
   Monforte AD, 1998, AIDS, V12, P328
   Moyle G J, 2001, HIV Med, V2, P105, DOI 10.1046/j.1468-1293.2001.00063.x
   Murri R, 2001, HIV Clin Trials, V2, P323
   Nieuwkerk PT, 2001, ARCH INTERN MED, V161, P1962, DOI 10.1001/archinte.161.16.1962
   Padberg J, 1999, AIDS, V13, P284, DOI 10.1097/00002030-199902040-00020
   Panse I, 2000, BRIT J DERMATOL, V142, P496, DOI 10.1046/j.1365-2133.2000.03363.x
   Piraccini BM, 1999, DRUG SAFETY, V21, P187, DOI 10.2165/00002018-199921030-00004
   Sass JO, 2000, DERMATOLOGY, V200, P40, DOI 10.1159/000018313
   Scully C, 2001, ORAL DIS, V7, P205
   Sereti I, 2001, AIDS, V15, P138, DOI 10.1097/00002030-200101050-00026
   Sibel S, 2000, J AM PODIAT MED ASSN, V90, P98, DOI 10.7547/87507315-90-2-98
   SILVA JG, 2000, AIDS, V16, P1289
   SILVA JG, 2001, THESIS U CORUNA
   Solas C, 2002, J ACQ IMMUN DEF SYND, V29, P374, DOI 10.1097/00126334-200204010-00008
   TAIEB A, 1985, ACTA DERM-VENEREOL, V65, P570
   Toma E, 2001, AIDS, V15, P1979, DOI 10.1097/00002030-200110190-00010
   Tosti A, 1999, BRIT J DERMATOL, V140, P1165
   Ward HA, 2002, J AM ACAD DERMATOL, V46, P284, DOI 10.1067/mjd.2002.119105
   Xu GX, 1997, AM J PATHOL, V151, P1741
   Zerboni R, 1998, LANCET, V351, P1256, DOI 10.1016/S0140-6736(05)79324-7
   1999, ANTIVIR THER S2, V4, P75
NR 53
TC 23
Z9 25
U1 0
U2 1
PU ADIS INTERNATIONAL LTD
PI AUCKLAND
PA 41 CENTORIAN DR, PRIVATE BAG 65901, MAIRANGI BAY, AUCKLAND 10, NEW
   ZEALAND
SN 0114-5916
J9 DRUG SAFETY
JI Drug Saf.
PY 2002
VL 25
IS 14
BP 993
EP 1003
DI 10.2165/00002018-200225140-00002
PG 11
WC Public, Environmental & Occupational Health; Pharmacology & Pharmacy;
   Toxicology
WE Science Citation Index Expanded (SCI-EXPANDED)
SC Public, Environmental & Occupational Health; Pharmacology & Pharmacy;
   Toxicology
GA 618LR
UT WOS:000179420000002
PM 12408731
DA 2024-01-03
ER

PT J
AU Tosti, A
   André, M
   Murrell, DF
AF Tosti, Antonella
   Andre, Marisa
   Murrell, Dedee F.
TI Nail Involvement in Autoimmune Bullous Disorders
SO DERMATOLOGIC CLINICS
LA English
DT Article
DE Pemphigus vulgaris; Paronychia; Onychomadesis; Onycholysis; Bullous
   pemphigoid; Pterygium
ID PEMPHIGUS-VULGARIS; BED
AB Autoimmune bullous disorders frequently cause nail abnormalities, particularly paronychia and onychomadesis. In pemphigus vulgaris (PV) nail abnormalities can even precede skin findings. Nail lesions often relapse just before generalized disease exacerbation or recurrence. Severe nail changes are often associated with extensive and severe disease. Fingernails are more commonly affected. A report in the literature associates hemorrhagic nail abnormalities with poor prognosis in patients with PV. Nail scarring and pterygium are a rare complication of bullous pemphigoid. Nail loss has been occasionally reported in epidermolysis bullosa acquisita.
C1 [Tosti, Antonella] Univ Miami, Miller Sch Med, Dept Dermatol & Cutaneous Surg, Miami, FL 33136 USA.
   [Andre, Marisa] Ctr Hosp Lisboa Norte, Hosp Santa Maria, Clin Univ Dermatol, P-1649035 Lisbon, Portugal.
   [Murrell, Dedee F.] Univ New S Wales, St George Hosp, Dept Dermatol, Sydney, NSW 2217, Australia.
C3 University of Miami; Universidade de Lisboa; Hospital Santa Maria; St
   George Hospital; University of New South Wales Sydney
RP Tosti, A (通讯作者)，Univ Miami, Miller Sch Med, Dept Dermatol & Cutaneous Surg, 1600 NW,10th Ave,RMSB,Room 2023-A, Miami, FL 33136 USA.
EM atosti@med.miami.edu
OI tosti, antonella/0000-0001-5516-4043
CR Apalla Z, 2009, EUR J DERMATOL, V19, P290, DOI 10.1684/ejd.2009.0664
   Baran R, 2002, PHOTODERMATOL PHOTO, V18, P202, DOI 10.1034/j.1600-0781.2002.00760.x
   BARTH JH, 1987, AM J DERMATOPATH, V9, P349, DOI 10.1097/00000372-198708000-00010
   BAUMAL A, 1973, ARCH DERMATOL, V107, P751, DOI 10.1001/archderm.107.5.751
   BORRADORI L, 1995, ARCH DERMATOL, V131, P590, DOI 10.1001/archderm.131.5.590
   BURGE SM, 1985, CLIN EXP DERMATOL, V10, P472, DOI 10.1111/j.1365-2230.1985.tb00607.x
   Cahali Juliana Burihan, 2002, Rev. Hosp. Clin., V57, P229, DOI 10.1590/S0041-87812002000500007
   Carducci M, 2008, ACTA DERM-VENEREOL, V88, P58, DOI 10.2340/00015555-0255
   DEBERKER D, 1993, BRIT J DERMATOL, V129, P461, DOI 10.1111/j.1365-2133.1993.tb03178.x
   DHAWAN SS, 1990, ARCH DERMATOL, V126, P1374, DOI 10.1001/archderm.126.10.1374
   Diaz RR, 1996, INT J DERMATOL, V35, P581, DOI 10.1111/j.1365-4362.1996.tb03663.x
   Engineer L, 2000, J AM ACAD DERMATOL, V43, P529, DOI 10.1067/mjd.2000.106236
   Gualco F, 2005, INT J DERMATOL, V44, P967, DOI 10.1111/j.1365-4632.2004.02358.x
   Habibi M, 2008, INT J DERMATOL, V47, P1141, DOI 10.1111/j.1365-4632.2008.03796.x
   Ito T, 2005, J INVEST DERMATOL, V125, P1139, DOI 10.1111/j.0022-202X.2005.23927.x
   Kim BS, 1996, CLIN EXP DERMATOL, V21, P315
   Kolivras A, 2003, DERMATOLOGY, V206, P351, DOI 10.1159/000069955
   Mascarenhas R, 2003, Dermatol Online J, V9, P14
   Namba Y, 1999, ACTA DERM-VENEREOL, V79, P480
   Ptsatsi A, 2008, CLIN EXP DERMATOL, V34, P204
   Reich A, 2008, ACTA DERM-VENEREOL, V88, P542, DOI 10.2340/00015555-0475
   Schlesinger N, 2002, BRIT J DERMATOL, V146, P836, DOI 10.1046/j.1365-2133.2002.04696.x
   Serratos Brittany Dusek, 2009, Dermatol Online J, V15, P2
   SINCLAIR RD, 1994, BRIT J DERMATOL, V131, P499
   Tomita M, 2002, DERMATOLOGY, V204, P155, DOI 10.1159/000051839
   Yeh S W, 2003, Dermatol Ther, V16, P214, DOI 10.1046/j.1529-8019.2003.01631.x
NR 26
TC 21
Z9 21
U1 0
U2 6
PU W B SAUNDERS CO-ELSEVIER INC
PI PHILADELPHIA
PA 1600 JOHN F KENNEDY BOULEVARD, STE 1800, PHILADELPHIA, PA 19103-2899 USA
SN 0733-8635
EI 1558-0520
J9 DERMATOL CLIN
JI Dermatol. Clin.
PD JUL
PY 2011
VL 29
IS 3
BP 511
EP +
DI 10.1016/j.det.2011.03.006
PG 4
WC Dermatology
WE Science Citation Index Expanded (SCI-EXPANDED)
SC Dermatology
GA 780XI
UT WOS:000291894000020
PM 21605819
DA 2024-01-03
ER

PT J
AU Wong, YC
   Chen, HC
   Lai, CC
AF Wong, Ying-Chi
   Chen, Hsi-Chih
   Lai, Chou-Cheng
TI Extensive pyomyositis secondary to paronychia-related MRSA infection A
   case report
SO MEDICINE
LA English
DT Article
DE methicillin-resistant strains of Staphylococcus aureus; paronychia;
   pyomyositis
ID TROPICAL PYOMYOSITIS; PSOAS ABSCESS; DIAGNOSIS
AB Rationale: Pyomyositis is characterized by an insidious and multifactorial inflammatory process, which is often caused by hematogenous pathogen. Predisposing risk factors include immunodeficiency, diabetes, malignancy, or trauma. The spectrum of clinical presentation depends on disease severity, typically presented by fever and hip pain. We hereby present a case with extensive pyomyositis secondary to chronic paronychia infection. Patient concerns: A 14-year-old immunocompetent male presented with fever and hip pain. The patient was initially surveyed for common infectious etiologies prior to the presentation of acute limping, which led to image confirmation of extensive pyomyositis. Diagnosis: The patient presented with acute pain in the right hip accompanied by headache, myalgia of the right leg, and intermittent fever for a week. Physical examination disclosed limping gait, limited range of motion marked by restricted right hip flexion and right knee extension, and chronic paronychia with a nail correction brace of the left hallux. Diagnosis of pyomyositis was confirmed by magnetic resonance image. Methicillin-resistant strains of Staphylococcus aureus was isolated from the patient's blood and urine cultures within 2 days of collection. The same strain was also isolated from the pus culture collected via sonography-guided aspiration. Interventions: Antibiotics treatment with oxacillin, teicoplanin, daptomycin, and fosfomycin were administered. Sonography-guided aspiration and computed tomography-guided pigtail drainage were arranged, along with nail extraction of his left hallux paronychia prior to discharge. Oral antibiotics fusidic acid was prescribed. Total antibiotics course of treatment was 4 weeks. Outcomes: The patient gradually defervesced and was afebrile after drainage. Followed limb doppler sonography showed regression of the abscess at his right lower limb. Gait and range of motion gradually recovered without sequelae. Lessons: Ambulation and quality of life are greatly affected by the inflammatory process of pyomyositis. Detailed evaluation of predisposing factors should be done, even in immunocompetent individuals. Timely diagnosis is vital to successful treatment.
C1 [Wong, Ying-Chi] Taipei Med Univ Hosp, Dept Pediat, Div Pediat Gastroenterol, Taipei, Taiwan.
   [Wong, Ying-Chi] Taipei Med Univ, Sch Med, Taipei, Taiwan.
   [Chen, Hsi-Chih] Triserv Gen Hosp, Dept Med, Div Nephrol, Taipei, Taiwan.
   [Chen, Hsi-Chih] Natl Def Med Ctr, Sch Med, Taipei, Taiwan.
   [Lai, Chou-Cheng] Natl Yang Ming Univ, Sch Med, Taipei, Taiwan.
   [Lai, Chou-Cheng] Taipei Vet Gen Hosp, Dept Pediat, Div Infect Dis, Taipei, Taiwan.
C3 Taipei Medical University; Taipei Medical University Hospital; Taipei
   Medical University; Tri-Service General Hospital; National Defense
   Medical Center; National Yang Ming Chiao Tung University; Taipei
   Veterans General Hospital
RP Lai, CC (通讯作者)，Taipei Vet Gen Hosp, Dept Pediat, 201,Sec 2,Shipai Rd, Taipei 11217, Taiwan.
EM lai6700@gmail.com
CR Büyükbebeci O, 2012, EUR SPINE J, V21, P470, DOI 10.1007/s00586-011-2049-2
   Chern CH, 1997, AM J EMERG MED, V15, P83, DOI 10.1016/S0735-6757(97)90057-7
   Comegna Laura, 2016, J Med Case Rep, V10, P372, DOI 10.1186/s13256-016-1158-2
   Cosentino S., 1998, Infez Med, V6, P39
   FOSTER WD, 1965, J HYG-CAMB, V63, P517, DOI 10.1017/S002217240004540X
   Kamiya Y, 2016, J INFECT CHEMOTHER, V22, P811, DOI 10.1016/j.jiac.2016.06.011
   Lee KW, 2008, J SPINAL CORD MED, V31, P319
   Manikandan V, 2017, INDIAN J SURG, V79, P33, DOI 10.1007/s12262-015-1423-4
   Stevens DL, 2014, CLIN INFECT DIS, V59, pE10, DOI [10.1093/cid/ciu296, 10.1093/cid/ciu444]
   Verma S, 2016, CURR INFECT DIS REP, V18, DOI 10.1007/s11908-016-0520-2
NR 10
TC 0
Z9 0
U1 0
U2 0
PU LIPPINCOTT WILLIAMS & WILKINS
PI PHILADELPHIA
PA TWO COMMERCE SQ, 2001 MARKET ST, PHILADELPHIA, PA 19103 USA
SN 0025-7974
EI 1536-5964
J9 MEDICINE
JI Medicine (Baltimore)
PD JAN 14
PY 2022
VL 101
IS 2
AR e28431
DI 10.1097/MD.0000000000028431
PG 3
WC Medicine, General & Internal
WE Science Citation Index Expanded (SCI-EXPANDED)
SC General & Internal Medicine
GA YG3QT
UT WOS:000742407900002
PM 35029183
OA Green Published, gold
DA 2024-01-03
ER

PT J
AU Grande-Del-Arco, J
   Jimenez-Cristino, MD
   García-de-la-Peña, R
   Fernández-Espejo, E
   Córdoba-Fernández, A
AF Grande-Del-Arco, Jessica
   Dolores Jimenez-Cristino, Maria
   Garcia-de-la-Pena, Raquel
   Fernandez-Espejo, Emilio
   Cordoba-Fernandez, Antonio
TI A Rare Paronychia with Superinfection with <i>Prevotella bivia</i> and
   <i>Staphylococcus haemolyticus</i>: The Importance of Early
   Microbiological Diagnosis
SO PATHOGENS
LA English
DT Article
DE paronychia; mixed infections; anaerobic; prevotella bivia; bacterial
   resistance
ID ANAEROBIC-BACTERIA; SEPTIC ARTHRITIS; INFECTIONS; SECONDARY
AB Prevotella bivia is an anaerobic, gram-negative bacillus which naturally thrives in the human vagina, and is usually related to vaginal tract infections. However, this microorganism can also cause infections in other body locations. Infections with Prevotella bivia are frequently severe due to the risk of osteomyelitis and the lack of good protocols for adequate therapeutic management. Staphylococcus haemolyticus infection is one of the most frequent etiological factors of nosocomial infections, which hasthe ability to acquire multiple resistance against antimicrobial agents. We report a rare case of foot and hand paronychia with superinfection of Prevotella bivia and Staphylococcus haemolyticus. We highlight the importance of early microbiological diagnosis, and proper therapeutic management to avoid the risk of complications and the development of bacterial resistance to antibiotics.
C1 [Grande-Del-Arco, Jessica] Univ Complutense Madrid, Fac Enfermeria Fisioterapia & Podol, Madrid 28040, Spain.
   [Dolores Jimenez-Cristino, Maria; Garcia-de-la-Pena, Raquel; Cordoba-Fernandez, Antonio] Univ Seville, Dept Podol, Seville 41009, Spain.
   [Fernandez-Espejo, Emilio] Reial Acad Med Catalunya, Barcelona 08001, Spain.
C3 Complutense University of Madrid; University of Sevilla
RP Córdoba-Fernández, A (通讯作者)，Univ Seville, Dept Podol, Seville 41009, Spain.
EM jessicagrandedelarco@gmail.com; mjimenez45@us.es; raquelgp@us.es;
   efespejo@us.es; acordoba@us.es
RI Espejo, Emilio Fernández/F-9205-2015
OI Espejo, Emilio Fernández/0000-0003-0724-6049; Jimenez Cristino, Maria
   Dolores/0000-0002-6991-1422; Grande del Arco,
   Jessica/0000-0002-7667-5384; Cordoba Fernandez,
   Antonio/0000-0002-2869-9322
CR Adamczyk K, 2020, J COSMET DERMATOL-US, V19, P1039, DOI 10.1111/jocd.13368
   Alauzet C, 2010, ANTIMICROB AGENTS CH, V54, P60, DOI 10.1128/AAC.01003-09
   Alegre-Sancho JJ, 2000, JOINT BONE SPINE, V67, P228
   Bancescu Gabriela, 2004, Bacteriol Virusol Parazitol Epidemiol, V49, P131
   Barros EM, 2012, J CLIN MICROBIOL, V50, P166, DOI 10.1128/JCM.05563-11
   BROOK I, 1993, J HAND SURG-BRIT EUR, V18B, P358, DOI 10.1016/0266-7681(93)90063-L
   Brook I, 2016, J CHEMOTHERAPY, V28, P143, DOI 10.1179/1973947815Y.0000000068
   Czekaj T, 2015, MICROBIOL-SGM, V161, P2061, DOI 10.1099/mic.0.000178
   Eltwisy HO, 2020, VIRULENCE, V11, P1142, DOI 10.1080/21505594.2020.1809962
   Fihman V, 2008, EUR J CLIN MICROBIOL, V27, P691, DOI 10.1007/s10096-008-0491-9
   Kostov S, 2020, GERMS, V10, P51, DOI 10.18683/germs.2020.1185
   Laiho K, 2001, JOINT BONE SPINE, V68, P443, DOI 10.1016/S1297-319X(01)00303-7
   Leggit JC, 2017, AM FAM PHYSICIAN, V96, P44
   Masadeh M, 2016, ACG CASE REP J, V3, DOI 10.14309/crj.2016.151
   Mikamo H, 1998, Infect Dis Obstet Gynecol, V6, P61, DOI 10.1155/S1064744998000155
   Mirza A, 2012, J HAND MICROSURG, V4, P77, DOI 10.1007/s12593-011-0054-7
   Novak A, 2015, ANAEROBE, V31, P31, DOI 10.1016/j.anaerobe.2014.10.010
   Onderdonk AB, 2016, CLIN MICROBIOL REV, V29, P223, DOI 10.1128/CMR.00075-15
   RAYAN GM, 1987, J HAND SURG-AM, V12A, P605, DOI 10.1016/S0363-5023(87)80217-4
   Riesbeck K, 2003, J CLIN MICROBIOL, V41, P4901, DOI 10.1128/JCM.41.10.4901-4903.2003
   Rigopoulos D, 2008, AM FAM PHYSICIAN, V77, P339
   Roberge RJ, 1999, AM J EMERG MED, V17, P581, DOI 10.1016/S0735-6757(99)90201-2
   Rodloff AC, 2018, ANAEROBE, V51, P78, DOI 10.1016/j.anaerobe.2018.04.009
   Salman SA, 2009, SAUDI MED J, V30, P426
   Schindl A, 1999, J MED MICROBIOL, V48, P109
   TANNER A, 1993, CLIN INFECT DIS, V16, pS304, DOI 10.1093/clinids/16.Supplement_4.S304
   Tosti A, 2002, J AM ACAD DERMATOL, V47, P73, DOI 10.1067/mjd.2002.122191
   Weinzweig N, 2002, ANN PLAS SURG, V49, P621, DOI 10.1097/00000637-200212000-00012
   WOLF E W, 1991, Journal of Foot Surgery, V30, P253
NR 29
TC 2
Z9 2
U1 0
U2 3
PU MDPI
PI BASEL
PA ST ALBAN-ANLAGE 66, CH-4052 BASEL, SWITZERLAND
EI 2076-0817
J9 PATHOGENS
JI Pathogens
PD DEC
PY 2020
VL 9
IS 12
AR 999
DI 10.3390/pathogens9120999
PG 6
WC Microbiology
WE Science Citation Index Expanded (SCI-EXPANDED)
SC Microbiology
GA PK4GM
UT WOS:000602405600001
PM 33260325
OA gold, Green Published
DA 2024-01-03
ER

PT J
AU CHOW, E
   GOH, CL
AF CHOW, E
   GOH, CL
TI EPIDEMIOLOGY OF CHRONIC PARONYCHIA IN A SKIN HOSPITAL IN SINGAPORE
SO INTERNATIONAL JOURNAL OF DERMATOLOGY
LA English
DT Article
AB A retrospective epidemiologic study of 110 patients with chronic paronychia (CP) showed a female-male ratio of 2.3:1, whereas the ratio of patients attending the same clinic was 1.1:1 (p < 0.001).  The peak age range of patients with CP (40-49 years) generally was greater than that of the general dermatologic patients (20-29 years).  Seventy-seven percent of the patients with CP were "manual workers," of which 48% were homemakers.  Chronic paronychia was more common on the right fingers than the left fingers.  The most commonly affected fingers were the right thumb (62%), followed by the right middle finger (52%), left thumb (57.6%), and left middle finger (51.5%).  Mechanical trauma appears to be an important predisposing factor in CP.  Sixty-two percent of 68 patients who had nail fold smears had positive findings for budding yeast cells, suggestive of candidal infection.  All of the six patients for whom nail fold bacterial cultures were performed had positive results for enteric flora.
C1 NATL SKIN CTR,1 MANDALAY RD,SINGAPORE 1130,SINGAPORE.
C3 National Skin Centre
CR BARLOW AJE, 1970, BRIT J DERMATOL, V82, P448, DOI 10.1111/j.1365-2133.1970.tb02204.x
   FRAIN-BELL W., 1957, Transactions St. John's Hosp. derm. Soc., V38, P29
   GANOR S, 1974, BRIT J DERMATOL, V90, P77, DOI 10.1111/j.1365-2133.1974.tb06364.x
   HELLIER FF, 1955, BRIT MED J, V2, P1358, DOI 10.1136/bmj.2.4952.1358
   STONE OJ, 1963, JAMA-J AM MED ASSOC, V186, P71, DOI 10.1001/jama.1963.63710010028022b
   WILKINSON DS, 1986, TXB DERMATOLOGY
   WILSON JW, 1965, ARCH DERMATOL, V92, P726, DOI 10.1001/archderm.92.6.726
NR 7
TC 3
Z9 3
U1 0
U2 0
PU DECKER PERIODICALS INC
PI HAMILTON
PA 4 HUGHSON STREET SOUTH PO BOX 620, LCD 1, HAMILTON ON L8N 3K7, CANADA
SN 0011-9059
J9 INT J DERMATOL
JI Int. J. Dermatol.
PD NOV
PY 1991
VL 30
IS 11
BP 795
EP 798
DI 10.1111/j.1365-4362.1991.tb04789.x
PG 4
WC Dermatology
WE Science Citation Index Expanded (SCI-EXPANDED)
SC Dermatology
GA GL898
UT WOS:A1991GL89800011
PM 1836779
DA 2024-01-03
ER

PT J
AU Raval, DS
   Barton, LL
   Hansen, RC
   Kling, PJ
AF Raval, DS
   Barton, LL
   Hansen, RC
   Kling, PJ
TI Congenital cutaneous candidiasis: Case report and review
SO PEDIATRIC DERMATOLOGY
LA English
DT Review
ID INFECTIONS
AB This report describes a preterm infant with congenital cutaneous candidiasis associated with paronychia, dystrophy of the nail plates, and marked, transient leukocytosis.
RP Raval, DS (通讯作者)，UNIV ARIZONA,HLTH SCI CTR,STEELE MEM CHILDRENS RES CTR,DEPT PEDIAT,NEONATOL & DEV BIOL SECT,TUCSON,AZ 85724, USA.
CR ARBEGAST KD, 1990, PEDIATR DERMATOL, V7, P310, DOI 10.1111/j.1525-1470.1990.tb01033.x
   JOHNSON DE, 1981, AM J DIS CHILD, V135, P273, DOI 10.1001/archpedi.1981.02130270065023
   LEIBOVITZ E, 1992, CLIN INFECT DIS, V14, P485, DOI 10.1093/clinids/14.2.485
   LOPEZ E, 1968, AM J DIS CHILD, V1, P663
   RHATIGAN R, 1968, AM J DIS CHILD, V16, P545
   SONNENSCHEIN H, 1960, AMA J DIS CHILD, V99, P81, DOI 10.1001/archpedi.1960.02070030083014
   SONNENSCHEIN H, 1964, AM J DIS CHILD, V107, P260
   WHYTE RK, 1982, ARCH DIS CHILD, V57, P528, DOI 10.1136/adc.57.7.528
   ZIPURSKY A, 1976, PEDIATRICS, V57, P839
NR 9
TC 10
Z9 10
U1 0
U2 0
PU BLACKWELL SCIENCE INC
PI CAMBRIDGE
PA 238 MAIN ST, CAMBRIDGE, MA 02142
SN 0736-8046
J9 PEDIATR DERMATOL
JI Pediatr. Dermatol.
PD DEC
PY 1995
VL 12
IS 4
BP 355
EP 358
DI 10.1111/j.1525-1470.1995.tb00201.x
PG 4
WC Dermatology; Pediatrics
WE Science Citation Index Expanded (SCI-EXPANDED)
SC Dermatology; Pediatrics
GA TM655
UT WOS:A1995TM65500015
PM 8747586
DA 2024-01-03
ER

PT J
AU DENNING, DW
   EVANS, EGV
   KIBBLER, CC
   RICHARDSON, MD
   ROBERTS, MM
   ROGERS, TR
   WARNOCK, DW
   WARREN, RE
AF DENNING, DW
   EVANS, EGV
   KIBBLER, CC
   RICHARDSON, MD
   ROBERTS, MM
   ROGERS, TR
   WARNOCK, DW
   WARREN, RE
TI FORTNIGHTLY REVIEW - FUNGAL NAIL DISEASE - A GUIDE TO GOOD PRACTICE
   (REPORT OF A WORKING GROUP OF THE BRITISH-SOCIETY-FOR-MEDICAL-MYCOLOGY)
SO BMJ-BRITISH MEDICAL JOURNAL
LA English
DT Article
ID DERMATOPHYTE ONYCHOMYCOSIS; DERMATOMYCOSES; INFECTIONS
AB The term onychomycosis refers to fungal infection of the nails whether this is a primary event or a secondary infection of a previously diseased or traumatised nail. Infection may be due to dermatophyte (ringworm, tinea unguium), yeast, or other non-dermatophyte (mould) species, and the clinical appearance may indicate the nature of the offending organism. In paronychia chronic infection of the nail fold is most often coused by Candida species, but bacterial infection with Gram negative species such as Pseudomonas may coexist. Acute paronychia (whitlow) due to staphylococcal infection may also occur, and the presence of these bacterial infections will influence management. Invasion of the nail plate by Candida species may occur in the presence of paronychia, immune deficiency state (including chronic mucocutaneous candidiasis), Raynaud's disease, or endocrine disorders. This paper reviews the clinical features of onychomycosis and the differential diagnosis of nail dystrophy, gives the reasons for appropriate mycological investigation, and discusses guidelines for appropriate treatment on the basis of laboratory findings and particular clinical situations.
C1 UNIV SALFORD, HOPE HOSP, DEPT DERMATOL, SALFORD M6 8MD, LANCS, ENGLAND.
   N MANCHESTER GRP HOSP, DEPT INFECT DIS & TROP MED, MONSALL UNIT, MANCHESTER M8 5RB, LANCS, ENGLAND.
   UNIV LEEDS, DEPT MICROBIOL, PUBL HLTH LAB SERV, MYCOL REFERENCE LAB, LEEDS LS2 9JT, W YORKSHIRE, ENGLAND.
   ROYAL FREE HOSP, DEPT MED MICROBIOL, LONDON, ENGLAND.
   UNIV GLASGOW, DEPT DERMATOL, REG MYCOL REFERENCE LAB, GLASGOW G12 8QQ, LANARK, SCOTLAND.
   ROYAL POSTGRAD MED SCH, DEPT INFECT DIS & BACTERIOL, LONDON, ENGLAND.
   PUBL HLTH LAB, PUBL HLTH LAB SERV, MYCOL REFERENCE LAB, BRISTOL, AVON, ENGLAND.
   ROYAL SHREWSBURY HOSP, PUBL HLTH LAB, SHREWSBURY, ENGLAND.
C3 University of Salford; University of Leeds; University of London;
   University College London; Royal Free London NHS Foundation Trust; UCL
[truncated: 2,612,712 more chars]
